# Supplementary material for: Genome-wide associations with longevity and reproductive traits in U.S. rangeland ewes
Source: Front Genet. 2024 May 27;15:1398123. doi: 10.3389/fgene.2024.1398123 (PMC11163081; doi:10.3389/fgene.2024.1398123)
Supplement: Supplementary file 2 [file Table1.XLSX]

## Sheet: Within Breed
			Longevity > 1.5 Years	Longevity > 3.35 Years	Parity	LT Lambs Born	LT Lambs Born Alive	LT Lambs Weaned
	rs409633557	CC		5.47 ± 1.37
S		CT		6.44 ± 1.37
		TT		7.58 ± 0.56
	rs407010539	GG						8.17 ± 3.55
		GT						6.76 ± 3.12
		TT						5.31 ± 3.60
	rs416199190	AA	6.69 ± 2.36	7.84 ± 0.58	6.00 ± 1.87	13.00 ± 4.42	11.80 ± 4.66
		AG	6.44 ± 1.42	6.52 ± 1.30	5.54 ± 1.53	11.67 ± 3.97	10.83 ± 3.83
		GG	5.67 ± 1.65	5.93 ± 1.44	4.85 ± 1.77	10.28 ± 4.43	9.55 ± 4.40
	rs429722419	AA	4.41 ± 1.69	5.02 ± 1.56	3.67 ± 1.79	7.88 ± 4.77	7.21 ± 4.58	5.06 ± 3.18
P		AG	5.49 ± 1.70	5.81 ± 1.46	4.62 ± 1.75	9.73 ± 4.31	8.99 ± 4.29	7.04 ± 3.54
		GG	6.30 ± 1.42	6.38 ± 1.33	5.48 ± 1.57	11.63 ± 4.08	10.84 ± 4.02	8.63 ± 3.26
	rs411306494	AA			5.53 ± 1.88	12.28 ± 5.27	11.56 ± 5.02	8.95 ± 3.94
		AC			5.27 ± 1.64	11.24 ± 4.21	10.49 ± 4.25	8.42 ± 3.52
		CC			4.69 ± 1.76	9.75 ± 4.16	8.96 ± 4.04	6.92 ± 3.24
	rs413161211	CC		6.04 ± 1.45	4.95 ± 1.75	10.56 ± 4.44	9.79 ± 4.38
		CT		6.77 ± 1.12	5.91 ± 1.28	11.56 ± 3.21	10.97 ± 3.19
		TT		6.53 ± NA	6.00 ± NA	14.00 ± NA	12.00 ± NA
	rs415397995	AA				9.03 ± 3.71		7.10 ± 3.25
		AG				10.31 ± 3.36		7.86 ± 2.86
		GG				12.60 ± 3.12		9.10 ± 2.79
	rs422040290	AA	6.66 ± 1.38	6.77 ± 1.22	5.18 ± 1.55
		AC	6.39 ± 1.46	6.49 ± 1.34	4.14 ± 1.64
		CC	5.24 ± 1.92	5.83 ± 1.68	3.88 ± 1.81
	rs425779963	CC				8.41 ± 3.62
		CT				9.35 ± 3.80
		TT				10.51 ± 3.27
	rs429525276	AA	--		--			--
		AG	3.42 ± 1.06		2.64 ± 1.78			3.43 ± 2.83
		GG	6.41 ± 1.50		5.28 ± 1.62			7.59 ± 3.07
	rs421700301	CC					10.59 ± 3.08
		CT					8.96 ± 3.77
		TT					8.65 ± 3.50
	rs413643460	AA			5.55 ± 1.53	10.34 ± 3.49		7.99 ± 2.99
		AC			4.71 ± 1.75	8.66 ± 3.67		6.73 ± 3.22
		CC			4.47 ± 2.07	7.88 ± 4.39		6.38 ± 3.43
	rs410745921	CC		4.15 ± 0.91	3.17 ± 0.98			4.42 ± 2.46
		CT		5.88 ± 1.59	4.46 ± 1.95			6.09 ± 3.42
		TT		6.67 ± 1.26	5.35 ± 1.60			7.74 ± 3.03
	rs422298481	AA		7.23 ± 1.15				8.58 ± 3.23
R		AG		6.70 ± 1.27				7.66 ± 2.96
		GG		6.14 ± 1.39				6.94 ± 3.20
	rs400230536	CC	6.18 ± 1.52	6.36 ± 1.34	4.94 ± 1.74	8.94 ± 3.53	8.47 ± 3.55	7.13 ± 2.99
		CT	6.08 ± 1.63	6.34 ± 1.39	4.96 ± 1.71	9.06 ± 3.68	8.56 ± 3.59	6.94 ± 3.14
		TT	6.81 ± 1.35	6.87 ± 1.28	5.73 ± 1.50	10.90 ± 3.45	10.47 ± 3.39	8.46 ± 3.01
	rs403074344	CC			4.83 ± 1.79	8.79 ± 3.80	8.36 ± 3.85	6.77 ± 3.37
		CT			5.12 ± 1.69	9.51 ± 3.63	9.01 ± 3.54	7.32 ± 2.97
		TT			5.92 ± 1.28	11.14 ± 3.17	10.63 ± 3.05	8.79 ± 2.80
	rs418522450	CC	6.50 ± 1.52	6.68 ± 1.31	5.36 ± 1.65		9.51 ± 3.55	7.74 ± 3.10
		CT	5.61 ± 1.48	5.78 ± 1.36	4.55 ± 1.61		7.64 ± 3.49	6.27 ± 3.02
		TT	3.68 ± 0.74	4.04 ± 0.67	2.50 ± 1.73		4.50 ± 3.70	3.50 ± 2.48
	rs404678780	CC				8.86 ± 3.76	8.14 ± 3.18	6.57 ± 3.41
		CT				8.72 ± 3.90	8.05 ± 3.76	6.51 ± 3.19
		TT				9.96 ± 3.56	9.56 ± 3.52	7.81 ± 3.06
	rs407236254	CC				10.25 ± 3.50	9.72 ± 3.48	7.85 ± 3.05
		CT				8.79 ± 3.85	8.40 ± 3.79	6.93 ± 3.24
		TT				7.55 ± 2.80	7.25 ± 2.79	6.30 ± 2.88

## Sheet: Across Breed
		Longevity > 1.5 Years	Parity	LT Lambs Born	LT Lambs Born Alive	LT Lambs Weaned	LT Weight Lamb Weaned (kg)
rs428984751	CC	6.57 ± 1.60	5.60 ± 1.71	10.36 ± 3.79
	CT	6.03 ± 1.70	5.00 ± 1.76	9.58 ± 4.05
	TT	5.81 ± 1.71	4.78 ± 1.85	9.30 ± 4.32
rs430676331	CC	5.87 ± 1.71		9.40 ± 4.22	8.83 ± 4.12	6.98 ± 3.41	248.75 ± 118.38
	CT	6.28 ± 1.66		9.85 ± 3.95	9.31 ± 3.88	7.56 ± 3.39	271.61 ± 116.96
	TT	7.62 ± 0.55		11.90 ± 2.51	11.65 ± 2.54	10.20 ± 2.32	354.13 ± 69.00
rs415130598	CC	5.30 ± 1.81	4.12 ± 2.15	7.75 ± 4.62	7.33 ± 4.66	5.77 ± 3.96	208.44 ± 137.17
	CT	5.60 ± 1.85	4.57 ± 1.95	8.69 ± 4.40	8.13 ± 4.29	6.51 ± 3.64	234.26 ± 128.11
	TT	6.14 ± 1.64	5.12 ± 1.73	9.85 ± 4.02	9.28 ± 3.93	7.40 ± 3.31	263.38 ± 113.91
rs413202908	CC			10.25 ± 4.28	9.70 ± 4.19	7.31 ± 3.30	265.45 ± 116.55
	CT			9.73 ± 4.18	9.18 ± 4.12	7.31 ± 3.48	260.63 ± 120.15
	TT			9.05 ± 4.02	8.47 ± 3.87	6.92 ± 3.37	245.95 ± 116.38
rs414982594	CC			8.88 ± 4.09	8.27 ± 3.98	6.61 ± 3.43	237.79 ± 121.33
	CT			9.67 ± 4.18	9.14 ± 4.06	7.32 ± 3.37	261.53 ± 115.41
	TT			10.92 ± 3.87	10.37 ± 3.87	8.16 ± 3.28	285.28 ± 112.98
rs425691501	AA	6.02 ± 1.83	4.94 ± 1.93			6.77 ± 3.44
	AG	6.08 ± 1.64	5.08 ± 1.74			7.59 ± 3.39
	GG	5.79 ± 1.64	4.81 ± 1.77			6.92 ± 3.36
rs410933573	AA			9.45 ± 4.10	8.99 ± 3.92	6.97 ± 3.40
	AG			9.79 ± 4.21	9.24 ± 4.11	7.33 ± 3.40
	GG			9.28 ± 4.10	8.67 ± 4.04	7.04 ± 3.44
rs429026455	CC	6.10 ± 1.67	5.09 ± 1.78			7.38 ± 3.37	263.50 ± 116.24
	CT	5.32 ± 1.80	4.26 ± 1.87			5.77 ± 3.40	206.07 ± 121.09
	TT	3.94 ± 2.85	2.67 ± 2.31			4.17 ± 3.69	146.81 ± 127.19
rs423593519	AA			8.80 ± 4.32	7.40 ± 3.85
	AG			7.90 ± 4.08	7.15 ± 3.99
	GG			9.76 ± 4.12	9.22 ± 4.01
rs409248660	CC				8.81 ± 4.00
	CT				11.11 ± 3.78
	TT				16.00 ± 1.41
rs402649933	CC	5.63 ± 1.80		8.49 ± 4.09	7.96 ± 3.92	6.28 ± 3.38	229.38 ± 120.84
	CT	6.05 ± 1.67		9.64 ± 4.10	9.13 ± 4.06	7.29 ± 3.33	259.67 ± 114.71
	TT	6.40 ± 1.56		10.81 ± 3.97	10.12 ± 3.92	8.13 ± 3.38	284.28 ± 115.61
rs411654200	CC			11.72 ± 3.99	11.21 ± 3.87	8.67 ± 3.47	308.14 ± 115.89
	CT			10.54 ± 4.10	9.97 ± 4.01	7.88 ± 3.41	278.81 ± 116.50
	TT			9.06 ± 4.08	8.50 ± 3.99	6.82 ± 3.36	244.37 ± 117.43
rs407502103	AA	4.52 ± 1.74	3.67 ± 1.15	8.67 ± 4.73	7.33 ± 2.52	5.17 ± 1.76	173.42 ± 40.88
	AC	5.25 ± 1.77	4.30 ± 1.91	8.76 ± 4.56	7.99 ± 4.46	6.20 ± 3.62	218.48 ± 124.66
	CC	6.08 ± 1.68	5.05 ± 1.79	9.63 ± 4.10	9.09 ± 4.01	7.27 ± 3.39	259.76 ± 117.25
rs430618341	AA			8.46 ± 4.12	7.90 ± 3.98	6.36 ± 3.43	232.36 ± 121.74
	AG			10.34 ± 4.01	9.77 ± 3.94	7.76 ± 3.35	272.83 ± 115.08
	GG			10.83 ± 3.80	10.27 ± 3.79	8.08 ± 2.99	283.00 ± 101.73
rs419881227	CC	5.97 ± 1.72			8.88 ± 4.04
	CT	5.96 ± 1.63			9.44 ± 4.21
	TT	6.37 ± 1.27			10.00 ± 4.50
rs411309094	AA	6.37 ± 1.61	5.32 ± 1.75		9.64 ± 4.02	7.74 ± 3.32	277.79 ± 115.98
	AG	5.91 ± 1.69	4.92 ± 1.75		8.87 ± 3.97	7.04 ± 3.34	250.60 ± 114.56
	GG	5.50 ± 1.80	4.48 ± 1.94		8.09 ± 4.18	6.45 ± 3.63	229.40 ± 126.05
rs411513398	AA		4.33 ± 1.91		7.90 ± 4.09	5.64 ± 3.47	198.70 ± 119.57
	AC		4.62 ± 1.82		8.10 ± 3.92	6.51 ± 3.42	232.20 ± 120.93
	CC		5.09 ± 1.80		9.27 ± 4.08	7.40 ± 3.39	264.17 ± 116.81
rs418424091	AA		5.13 ± 1.80
	AG		4.81 ± 1.82
	GG		4.57 ± 1.77
rs160938219	CC	5.55 ± 1.70		9.30 ± 4.21	8.65 ± 4.24	6.87 ± 3.62	243.62 ± 127.00
	CT	5.97 ± 1.74		9.50 ± 4.23	8.95 ± 4.09	7.12 ± 3.42	252.24 ± 118.35
	TT	6.25 ± 1.62		9.72 ± 4.03	9.18 ± 3.93	7.35 ± 3.31	265.57 ± 113.83
rs425305900	CC	6.65 ± 1.37	5.45 ± 1.50			7.95 ± 3.47	282.10 ± 111.62
	CT	6.31 ± 1.66	5.30 ± 1.80			7.53 ± 3.30	269.32 ± 115.86
	TT	5.82 ± 1.72	4.81 ± 1.81			6.97 ± 3.45	248.45 ± 119.30
rs400500577	CC			9.18 ± 4.04	8.63 ± 3.96	6.89 ± 3.35	247.07 ± 117.14
	CT			10.65 ± 4.31	10.04 ± 4.19	7.96 ± 3.52	280.91 ± 118.66
	TT			11.17 ± 4.27	10.53 ± 4.11	8.67 ± 3.28	302.94 ± 118.15
rs425390706	AA	6.03 ± 1.69			9.16 ± 4.13	7.32 ± 3.47	260.69 ± 119.03
	AG	6.04 ± 1.72			8.82 ± 3.78	6.99 ± 3.19	250.80 ± 114.18
	GG	5.23 ± 1.80			7.00 ± 3.90	5.67 ± 3.33	202.62 ± 118.92
rs412663585	CC	4.95 ± 1.96	3.98 ± 2.07	6.83 ± 3.83	6.17 ± 3.71	4.77 ± 3.36	178.99 ± 125.87
	CT	5.98 ± 1.73	4.87 ± 1.86	9.09 ± 4.08	8.64 ± 4.01	6.78 ± 3.36	244.20 ± 118.89
	TT	6.13 ± 1.63	5.16 ± 1.71	10.14 ± 4.07	9.53 ± 3.97	7.66 ± 3.32	271.59 ± 113.40
rs416904791	AA			10.88 ± 4.22	10.26 ± 4.22	8.10 ± 3.44	282.40 ± 117.07
	AG			9.62 ± 4.00	9.06 ± 3.89	7.28 ± 3.34	260.71 ± 115.43
	GG			8.93 ± 4.17	8.40 ± 4.08	6.66 ± 3.42	239.25 ± 120.46
rs414862599	AA	5.76 ± 1.77	4.65 ± 1.89			6.59 ± 3.60	235.28 ± 124.71
	AG	5.95 ± 1.72	4.95 ± 1.80			7.08 ± 3.26	254.04 ± 113.79
	GG	6.40 ± 1.52	5.45 ± 1.63			8.09 ± 3.31	286.49 ± 112.96
