# Supplementary material for: Genome-wide associations with longevity and reproductive traits in U.S. rangeland ewes
Source: Front Genet. 2024 May 27;15:1398123. doi: 10.3389/fgene.2024.1398123 (PMC11163081; doi:10.3389/fgene.2024.1398123)
Supplement: Supplementary file 3 [file DataSheet1.CSV]

Breed	Longevity_1.5	Longevity_3.35	Parity	LT_No_Lambs_Born	LT_No_Lambs_Born_Alive	LT_No_Lamb_Weaned	LT_Wt_Lamb_Weaned	rs428984751	rs430676331	rs415130598	rs413202908	rs415397995	rs422040290	rs425779963	rs429525276	rs421700301	rs413643460	rs414982594	rs410745921	rs425691501	rs422298481	rs410933573	rs400230536	rs429026455	rs423593519	rs409248660	rs403074344	rs409633557	rs402649933	rs407010539	rs411654200	rs407502103	rs416199190	rs430618341	rs419881227	rs429722419	rs411309094	rs411513398	rs418424091	rs160938219	rs425305900	rs418522450	rs400500577	rs425390706	rs404678780	rs407236254	rs412663585	rs416904791	rs411306494
Polypay	7.501711157	7.501711157	6	10	8	8	343.82	CT	CC	TT	CT	AA	AA	CT	GG	TT	CC	CT	TT	AG	AG	AA	CC	CT	AG	CC	CC	CC	TT	GG	TT	CC	AG	AA	CC	GG	GG	AC	AA	TT	TT	CT	CC	AA	CC	CC	TT	AG	CC
Rambouillet	7.561943874	7.561943874	6	8	8	8	334.3	CT	CC	TT	CC	AA	AC	CC	GG	TT	AA	CT	TT	AA	AA	GG	TT	CT	GG	CC	CT	CC	TT	GG	TT	CC	GG	AA	CC	AG	AG	AC	AG	CT	TT	CC	CC	AG	TT	CT	CT	AG	CC
Rambouillet	4.271047228	4.271047228	2	3	3	2	79.38	TT	CT	TT	CT	AG	AC	TT	GG	CT	AC	CC	TT	GG	GG	GG	CT	CC	GG	CC	CC	CC	CC	GT	CT	CC	GG	AG	CC	AG	AA	CC	AG	CT	TT	CC	CC	AA	CT	CC	CT	AG	AA
Rambouillet	3.206023272		3	5	4	1	39.92	CT	CC	TT	CC	AA	AC	TT	GG	CT	AA	CC	TT	GG	GG	AG	TT	CC	GG	CC	CC	CC	CT	GT	CT	CC	AG	AG	CC	GG	AG	AC	AG	CC	CT	CC	CC	AA	TT	CT	CT	AG	AC
Suffolk			5	12	9	6	234.96	TT	CC	CT	TT	AA	CC	CT	GG	CC	AC	CC	TT	AG	GG	AA	CT	CC	GG	CC	CC	CT	CT	GG	TT	CC	AA	AA	CT	GG	GG	CC	AA	TT	CT	CC	CT	AA	TT	CC	CT	AG	CC
Rambouillet	4.030116359	4.030116359	4	8	8	5	161.03	TT	CC	TT	TT	AA	CC	CT	GG	TT	AA	CC	TT	GG	GG	AG	CT	CC	GG	CC	CC	CC	CT	TT	TT	CC	AA	GG	CC	AG	AA	CC	AG	TT	TT	CC	CC	AG	TT	CC	CT	AG	AC
Polypay	5.437371663	5.437371663	5	12	10	8.5	274.42	CC	CC	CT	CT	AA	AA	CT	GG	CT	AA	TT	TT	GG	GG	AG	CT	CT	AG	CC	CT	CT	CT	GT	TT	CC	GG	AA	CT	GG	AG	CC	AA	CT	TT	CT	CC	AG	TT	CC	TT	AG	AC
Rambouillet	5.790554415	5.790554415	5	8	8	7	236.32	CC	CT	TT	TT	AA	AC	CT	GG	CT	AA	CC	TT	AA	AG	GG	CC	CC	GG	CC	CT	CC	CC	GG	TT	CC	AG	AA	CC	AG	GG	CC	AA	TT	TT	CT	CC	AG	CT	CT	TT	AG	AC
Rambouillet	2.729637235		2	4	4	3	77.56	TT	CC	TT	TT	AA	CC	CT	GG	CT	AA	TT	TT	GG	GG	GG	CT	CC	GG	CC	CT	CT	TT	TT	CT	AC	GG	AG	CC	AG	AA	AC	AA	CT	CT	CC	CC	GG	TT	CC	CT	GG	AC
Rambouillet			5	10	9	6.5	254.92	CT	CT	TT	CT	AA	AC	CT	GG	TT	AC	CT	TT	GG	GG	AA	CT	CC	GG	CC	CC	CC	CC	GG	TT	CC	AG	AA	CC	AA	AA	CC	GG	CC	TT	CT	CC	GG	CT	CC	TT	AG	AC
Suffolk	5.563312799	5.563312799	3	7	6	4	154.22	CT	CC	TT	CT	AA	AC	CC	AG	CT	AC	CC	CT	AA	AG	AG	CC	CT	GG	CC	CC	CC	CC	GG	TT	CC	AG	AA	TT	AG	GG	CC	AA	CT	TT	CT	CC	AA	TT	CC	CT	AG	CC
Polypay	2.746064339		2	3	1	1.5	64.86	CT	CC	CT	TT	AA	CC	CC	GG	CC	AA	CC	CT	GG	AG	GG	CT	CT	AG	CC	CC	CC	CT	GG	TT	CC	GG	AA	CC	AG	AG	CC	AG	CC	TT	CC	CC	AA	TT	CC	TT	AG	AC
Rambouillet	7.550992471	7.550992471	7	13	13	9.5	331.12	CT	CC	TT	TT	AA	AC	CT	GG	CC	AA	CC	TT	GG	GG	GG	CT	CC	GG	CC	CT	CT	CT	GT	TT	CC	GG	GG	CC	AG	AA	AC	AA	TT	TT	CC	CC	AG	TT	CC	TT	AG	CC
Rambouillet	3.967145791	3.967145791	1	2	2	1	39.92	TT	CC	CT	TT	AG	AC	CT	GG	CT	AA	CC	CT	GG	GG	AG	CT	CC	GG	CC	CC	CC	CT	GG	TT	CC	AG	AA	CC	GG	AA	CC	GG	CC	TT	CC	CT	AA	TT	CC	CT	AG	AC
Rambouillet	5.516769336	5.516769336	5	13	10	6.5	170.55	CT	CC	TT	CT	AG	AC	TT	GG	CC	AA	CC	TT	AG	AG	GG	TT	CC	GG	CC	CT	CC	CC	GG	TT	CC	AG	AA	CC	AA	AA	CC	AG	CT	TT	CC	CC	AG	TT	CC	TT	AG	AC
Suffolk			5	9	9	8	304.81	TT	CC	CT	TT	AA	AC	CC	GG	CT	AC	CT	TT	AA	AG	AG	CC	CC	GG	CC	CC	CT	CC	GG	TT	CC	AA	AA	??	AG	GG	CC	AA	TT	CT	TT	CC	AA	TT	CC	TT	GG	CC
Polypay	4.6954141	4.6954141	3	4	3	3.5	143.79	CT	CC	CT	TT	AA	AC	CT	GG	TT	CC	CT	CT	GG	AA	AG	CC	CC	AG	CC	CC	CT	CT	TT	TT	AC	GG	AG	CC	AG	AA	CC	GG	CC	TT	CT	CT	AA	TT	CC	TT	AG	AC
Rambouillet	7.014373717	7.014373717	6	14	13	10	352.44	TT	CC	TT	TT	AG	AC	CT	GG	CT	AA	CT	TT	GG	GG	AA	TT	CC	GG	CC	TT	CT	CT	TT	CT	CC	AG	GG	CC	GG	GG	AC	AA	TT	CT	CC	CC	AG	TT	CC	CC	AA	CC
Rambouillet			6	11	10	10	361.97	CT	CC	TT	CT	AA	AC	CT	GG	CC	AA	CT	TT	GG	GG	GG	CT	CC	GG	CC	CT	CC	CT	GG	TT	CC	GG	AG	CC	AG	AG	CC	AA	TT	TT	CC	CT	AG	TT	CC	CT	GG	AA
Rambouillet			5	10	10	8.5	273.29	TT	CC	CT	CC	AA	AA	TT	GG	TT	AC	CT	TT	AG	AA	GG	CC	CC	GG	CC	CC	CC	CC	GG	TT	CC	AG	AA	CC	AA	AG	CC	GG	CC	TT	CC	CT	AG	TT	CT	TT	AG	CC
Suffolk	2.12183436		1	1	1	0	0	CC	CC	CT	CT	AA	AA	CC	AG	TT	AA	CC	CT	AA	AG	AG	CT	CT	GG	CC	CC	CC	CC	GG	TT	CC	AG	AA	CC	AG	AA	CC	AA	TT	TT	CC	CC	AA	CC	CC	CC	GG	AC
Polypay	6.529774127	6.529774127	6	14	12	7	210.47	CT	CC	CT	CC	AA	AC	TT	GG	TT	AC	CC	CT	AG	GG	AA	CT	CT	AA	CC	CC	CC	CC	GG	CT	AC	GG	AA	CC	GG	AG	AC	AA	CT	TT	CC	CC	AA	TT	CC	TT	GG	CC
Rambouillet	5.108829569	5.108829569	3	7	6	5	174.63	TT	CT	TT	TT	AG	AA	CT	GG	TT	AC	CT	TT	GG	GG	AG	CC	CC	GG	CC	CC	CC	CT	GG	TT	CC	AG	GG	CC	AA	GG	AC	AG	TT	CT	CC	CC	GG	CT	CT	TT	GG	AA
Rambouillet			6	14	14	8	269.89	CT	CC	TT	CT	AA	AC	TT	GG	TT	AC	CC	TT	AG	AG	AG	TT	CC	GG	CC	TT	CC	CT	GT	TT	CC	AG	AG	CC	GG	AG	AC	AG	CT	TT	CC	CC	AA	TT	CC	TT	AG	CC
Suffolk	6.521560575	6.521560575	6	10	10	5	194.59	CT	CC	TT	CT	AA	AC	TT	AG	CT	AC	CC	CT	AA	GG	AA	CT	CC	GG	CC	CT	CT	CT	GG	TT	CC	AA	AA	CC	GG	GG	AC	AA	CT	CT	CC	CC	AA	TT	CC	CT	AG	CC
Suffolk			5	7	7	5	203.66	CT	CC	CT	CT	AA	AA	CT	AA	CC	AC	CC	CC	AA	GG	AA	CC	CC	GG	CC	CC	CT	CT	GG	TT	CC	AG	AA	CC	AG	AG	CC	AA	TT	TT	TT	CC	AA	CT	CC	TT	AG	AC
Polypay	3.017111567		3	6	3	2	77.11	TT	CT	CT	CT	AA	AA	CT	GG	CC	CC	CC	TT	AG	AA	GG	CT	CC	GG	CC	CC	CT	TT	GG	TT	AC	GG	AG	CC	AA	AG	AC	AG	CC	CT	CT	CT	AA	TT	CC	TT	AG	AC
Rambouillet	6.997946612	6.997946612	6	15	15	9.5	310.71	CT	CT	TT	CT	AA	AC	CT	GG	CC	AA	CC	TT	AA	AG	AA	TT	CT	GG	CC	CC	CC	TT	GT	TT	CC	AG	GG	CC	AG	GG	AC	AG	CT	TT	CC	CC	AA	TT	CC	CT	AA	CC
Rambouillet	5.026694045	5.026694045	4	8	7	4.5	168.74	CT	CT	TT	CT	AA	CC	CT	GG	CT	AA	CT	CT	GG	GG	AG	TT	CC	GG	CC	CT	CC	TT	GT	CT	CC	GG	AG	CC	GG	AG	AC	AG	CT	TT	CC	CC	AA	CT	CT	CT	AG	AC
Suffolk	2.349075975		2	2	1	1	48.99	CT	CT	TT	CT	AA	AA	CC	AG	CC	AC	CC	TT	AA	GG	AA	CC	CC	GG	CC	CC	CT	CC	GG	TT	CC	GG	AA	CC	GG	AG	CC	AA	CT	TT	CC	CC	AA	CT	CC	CT	AG	AC
Suffolk			6	12	11	7.5	292.57	CT	CC	TT	CT	AA	AA	CT	AA	CC	AC	CT	CC	AA	GG	AG	CC	CT	GG	CC	CC	CC	CT	GG	TT	CC	AG	AA	CC	GG	AG	CC	AA	TT	TT	CT	CC	AA	CT	CC	CT	GG	AC
Polypay	2.57357974		2	2	2	2	79.38	CT	CC	TT	CT	AA	AA	CT	GG	CT	AC	CT	TT	AG	AG	AG	CC	CC	AA	CC	CT	CC	CT	GT	TT	CC	GG	AA	CC	AG	AA	AC	AG	CC	TT	CT	CC	AA	TT	CC	TT	GG	AC
Rambouillet	4.561259411	4.561259411	4	7	7	7	270.79	TT	CT	TT	TT	AA	CC	TT	GG	CC	AA	CT	TT	GG	GG	AG	CC	CC	GG	CC	CT	CC	CC	GG	CT	CC	AG	AG	CC	GG	GG	CC	AG	CT	TT	CC	CC	AA	TT	TT	CT	AG	AC
Rambouillet			5	9	9	8	278.05	CC	CT	TT	TT	AA	AC	TT	GG	CT	AC	CT	TT	GG	GG	AG	TT	CC	GG	CC	CC	CC	TT	GT	TT	CC	AG	GG	CC	AA	AG	AC	AG	CT	TT	CC	CC	AA	TT	CT	TT	AG	CC
Suffolk	7.518138261	7.518138261	5	7	7	7	326.59	TT	CT	TT	CT	AA	AA	CT	AA	CT	AC	CC	TT	AA	AG	AG	CC	CC	GG	CC	CT	CT	CC	GG	TT	CC	AA	AA	CC	AG	GG	CC	AA	CT	TT	CC	CC	AA	TT	CC	TT	GG	CC
Suffolk	5.549623546	5.549623546	4	8	8	7	253.1	CT	CC	TT	CC	AG	AC	CT	AG	CT	AC	CC	CT	AA	AG	AG	CT	CC	GG	CC	CT	CC	CT	GG	CT	CC	GG	AA	CC	AG	AG	CC	AA	TT	TT	CT	CT	AA	CT	CC	CT	GG	CC
Rambouillet	8.413415469	8.413415469	7	12	12	11	370.58	CT	CC	TT	CT	AA	AA	TT	GG	TT	AA	TT	TT	GG	AG	GG	TT	CC	GG	CC	CT	CC	TT	GG	TT	CC	AG	AG	CC	AG	AA	AC	AA	TT	TT	CT	CC	AA	TT	CC	CT	AG	AC
Rambouillet	6.54072553	6.54072553	4	8	7	5	165.56	CT	CT	TT	CC	AG	AC	CT	GG	TT	AA	CC	TT	GG	GG	GG	TT	CC	GG	CC	CT	CT	CT	GT	TT	CC	AA	AG	CC	AG	AA	AC	AG	CT	CT	CC	CC	AG	CT	CC	CC	AA	CC
Rambouillet	6.548939083	6.548939083	5	10	10	8	289.39	TT	CC	TT	CT	AA	AA	CC	GG	CT	AA	CC	TT	GG	GG	AG	CT	CC	GG	CC	CT	CC	CT	GG	TT	CC	AG	GG	CC	GG	AG	CC	GG	CT	TT	CC	CC	AG	TT	CC	TT	AG	AC
Suffolk	2.447638604		1	2	2	2	83.01	TT	CC	CT	TT	AA	AA	CC	AG	CT	AA	CC	TT	AA	GG	AG	CC	CC	GG	CC	CT	CC	CT	GG	TT	CC	AG	AA	CC	AA	AG	CC	AA	TT	TT	CC	CT	AA	TT	CT	CT	GG	AC
Suffolk			4	5	5	5	172.82	TT	CC	TT	TT	AA	AA	CC	GG	CC	CC	TT	TT	AG	AG	AA	CC	CC	GG	CC	CT	CC	CT	GG	TT	CC	AG	AA	??	AG	AG	CC	AG	TT	TT	CC	CC	AA	TT	CC	CC	AG	AC
Rambouillet	8.533880903	8.533880903	7	12	12	10	363.78	TT	CC	TT	TT	AA	AC	CT	GG	CT	AA	CT	TT	AA	GG	AG	CT	CC	GG	CC	CT	CC	CT	GG	CT	CC	AA	AA	CC	GG	AG	CC	AA	TT	TT	CC	CC	AA	TT	CC	TT	GG	CC
Rambouillet	7.540041068	7.540041068	7	16	15	6	180.53	TT	CC	TT	CT	AG	AC	TT	GG	TT	AA	CT	TT	GG	AG	GG	TT	CC	GG	CC	CT	CC	CC	GG	TT	CC	AG	GG	CC	AG	AG	CC	AA	TT	CT	CC	CC	AA	CT	CC	CT	AA	CC
Rambouillet	3.507186858	3.507186858	3	6	5	3	95.71	CT	CC	CT	CT	AG	AA	TT	GG	CC	AC	CC	CT	GG	AG	AG	CC	CC	AG	CC	CT	CT	CC	GG	TT	CC	AG	AA	CC	AG	AG	CC	AA	TT	TT	CC	CC	AA	TT	CT	TT	AA	CC
Suffolk	2.757015743		2	4	3	2	72.12	TT	CC	CT	CT	AA	CC	CT	GG	CC	AC	CT	TT	AG	GG	AG	CT	CC	GG	CC	CC	CC	CT	GG	TT	CC	AA	AA	CC	GG	AG	CC	AG	CT	CT	TT	TT	AA	TT	CC	CC	GG	CC
Suffolk			5	6	6	5	197.31	TT	CC	CT	CT	AA	AA	CC	AG	CT	AC	CT	TT	AA	GG	AA	CT	CC	GG	CC	CT	CC	CC	GG	TT	CC	AA	AA	??	GG	AG	CC	AG	TT	CT	CC	CT	AA	TT	CC	CC	GG	CC
Rambouillet	8.468172485	8.468172485	7	12	12	12	433.63	CT	CT	TT	TT	AA	AC	CT	GG	CT	AC	CT	TT	AG	AA	AG	TT	CC	GG	CC	TT	CC	CT	GT	TT	CC	AG	AA	CC	GG	GG	CC	AG	CT	TT	CC	CC	AA	TT	CC	CC	GG	CC
Rambouillet	6.516084873	6.516084873	5	9	9	7	283.95	CT	CC	TT	TT	AA	AC	CT	GG	CC	AA	CC	TT	GG	GG	GG	CT	CC	GG	CC	CC	CT	TT	GG	TT	CC	AG	GG	CC	GG	GG	AC	AG	CT	CT	CC	CC	AA	TT	CC	TT	GG	AA
Rambouillet	3.575633128	3.575633128	2	3	1	1	41.28	CT	CC	TT	CT	AA	AC	CT	AG	CT	AC	CC	CC	AG	GG	GG	CT	CT	AG	CC	CC	CC	CT	GG	TT	CC	AG	AA	CC	GG	GG	AC	AG	CT	TT	CC	CC	AA	TT	CT	CT	AA	CC
Suffolk			5	11	11	8.5	299.37	TT	CC	CT	CT	AA	AC	CC	GG	CC	CC	CT	TT	AA	AG	AA	CC	CC	GG	CC	CC	CC	TT	GG	TT	CC	AA	AA	CC	GG	AG	CC	AG	CT	TT	TT	CT	AA	TT	CC	CT	GG	CC
Suffolk	3.518138261	3.518138261	3	4	4	4	139.25	CT	CT	TT	CT	AG	AC	CT	AG	CC	AA	CC	TT	AA	AG	AG	CC	CC	GG	CC	CC	CC	CC	GG	TT	CC	AG	AA	CC	GG	GG	CC	AA	TT	CT	TT	CC	AA	TT	CC	TT	GG	CC
Rambouillet	4.514715948	4.514715948	3	5	5	5	172.37	TT	CC	TT	TT	AA	AA	CC	GG	CC	AA	CT	TT	AG	GG	GG	CC	CC	GG	CC	CT	CC	CC	GT	TT	CC	GG	AG	CC	GG	AA	CC	AA	TT	TT	CT	CC	AA	TT	CC	CT	GG	AC
Rambouillet	5.319644079	5.319644079	4	8	8	7	239.04	TT	CC	TT	CT	AA	AC	CT	GG	CT	AA	CT	TT	GG	GG	AA	CT	CC	GG	CC	CT	CC	CT	GT	TT	CC	AA	AA	CC	AG	AA	AC	GG	CC	CT	CC	CC	AG	TT	CC	CT	AG	CC
Rambouillet	3.468856947	3.468856947	1	1	0	0	0	TT	CC	CT	CT	AA	AA	TT	AG	CT	AC	CC	CT	AG	GG	GG	CT	CT	AG	CC	CC	CC	TT	GG	TT	CC	GG	AA	CC	GG	AG	CC	GG	CC	TT	CC	CC	AA	TT	CT	TT	AA	AC
Suffolk	5.587953457	5.587953457	3	6	6	5	203.21	CT	CC	CT	CT	AA	AA	CC	AG	CT	AC	CC	CT	AA	GG	GG	CC	CT	GG	CC	CC	CC	CC	GG	TT	CC	AG	AA	CC	AG	AG	CC	AG	TT	CT	CC	CC	AA	TT	CC	CT	AG	CC
Suffolk	2.590006845		1	2	2	2	61.69	CT	CC	TT	CC	AG	AA	CT	AG	CT	AC	CC	CT	AA	GG	AA	CT	CT	GG	CC	CC	CT	CC	GG	TT	CC	GG	AA	CC	GG	AG	CC	AA	CT	CT	CT	CC	AA	CT	CC	CT	AG	CC
Rambouillet	5.998631075	5.998631075	6	13	7	4	149.23	CT	CT	CT	CT	GG	AA	CC	GG	CT	AA	TT	TT	AG	AG	AA	CT	CC	GG	CC	CT	CC	CT	GG	TT	CC	AG	AA	CC	GG	GG	AC	AG	CT	CT	CC	CC	AA	CT	CC	TT	AG	CC
Rambouillet	5.538672142	5.538672142	5	9	9	8.5	264.9	TT	CC	TT	TT	AA	AC	CT	GG	TT	AA	CC	TT	AG	AG	AA	CT	CC	GG	CC	CT	TT	TT	GG	TT	AC	GG	AA	CC	AG	GG	CC	AG	CT	TT	CC	CC	AG	TT	CC	TT	AG	CC
Suffolk	4.982888433	4.982888433	4	5	5	4	195.95	CC	CT	TT	TT	AG	AA	CC	AG	TT	AC	CC	CT	AA	AG	AG	CC	CC	GG	CC	CC	CC	CT	GG	TT	CC	AG	AA	??	AG	AA	CC	AA	CT	TT	CT	CC	AA	CT	CC	CT	AG	CC
Suffolk			4	7	7	7	255.37	TT	CC	CT	TT	AA	AA	CC	AG	CT	AA	CT	TT	AA	AG	GG	CC	CC	GG	CC	CT	CC	CC	GG	TT	CC	AG	AA	CT	GG	GG	CC	AG	TT	TT	CC	CT	AA	TT	CC	TT	AG	CC
Polypay	7.655030801	7.655030801	7	18	17	12	412.32	TT	CT	TT	CC	AA	AC	TT	GG	CT	CC	CC	CT	AG	GG	AG	TT	CC	GG	CT	TT	CT	TT	GG	CT	CC	GG	AG	CC	GG	AA	CC	AG	CC	TT	CT	CC	AG	CT	CC	TT	AG	AC
Polypay			4	9	6	6	218.63	CC	CC	TT	CT	AA	AC	TT	AG	TT	AA	CT	TT	AG	AA	AG	TT	CT	AA	CC	CC	CC	CC	GG	TT	CC	GG	AG	CC	GG	AG	CC	AG	CC	TT	TT	CT	AG	TT	CT	TT	GG	CC
Rambouillet	7.564681725	7.564681725	7	13	13	12	439.98	CT	CC	TT	CT	AA	AA	CT	GG	CT	AA	TT	TT	AA	AG	GG	CT	CC	GG	CC	TT	CT	CT	GG	TT	CC	AG	AG	CC	GG	AA	CC	AA	CT	TT	CT	CC	AG	TT	CT	CT	AA	CC
Rambouillet	5.481177276	5.481177276	4	7	7	6.5	218.18	TT	CC	CT	TT	AA	AC	CT	GG	TT	CC	CC	TT	GG	AG	GG	CT	CC	GG	CC	CC	CC	CC	GG	TT	CC	AG	AG	CC	GG	AG	CC	AA	CT	TT	CT	CC	AG	TT	CC	TT	AG	CC
Suffolk	3.701574264	3.701574264	3	7	7	4	134.26	CT	CC	TT	CT	AA	AC	CT	AG	CT	AC	CC	TT	AA	AG	AA	TT	CC	GG	CC	CC	CC	CC	GG	TT	CC	AA	AA	CC	GG	AG	CC	AA	CT	CT	CT	CT	AA	TT	CC	TT	GG	AC
Polypay	6.997946612	6.997946612	6	13	13	10	356.52	CC	CC	CC	CT	AA	AC	CC	GG	CT	AC	CC	TT	AG	AG	AG	CT	CC	GG	CC	CT	CC	TT	GG	CT	CC	GG	AA	CC	GG	AA	AC	AG	CC	CT	CC	CC	AA	CT	CC	CT	AG	AC
Polypay	5.713894593	5.713894593	5	10	10	9	319.78	CT	CT	CT	TT	AA	AA	TT	AG	TT	CC	CC	TT	GG	GG	AG	CT	CC	GG	CC	TT	CC	CT	GG	TT	CC	AG	AG	CC	GG	AA	CC	AA	TT	TT	CT	CT	AA	TT	CC	TT	AA	AC
Suffolk	7.540041068	7.540041068	7	11	11	7.5	314.34	CC	CT	TT	TT	AA	AC	CC	GG	CT	AA	CT	TT	AG	AG	AA	CC	CC	GG	CC	CC	CT	TT	GG	TT	CC	GG	AA	TT	AG	AG	CC	AA	CT	TT	CC	CC	AA	TT	CC	CT	GG	AC
Rambouillet	7.520876112	7.520876112	7	14	11	10	418.21	CT	CC	CT	TT	AG	AC	CT	GG	CC	AC	CC	TT	AA	AA	GG	CC	CC	GG	CC	TT	CT	CT	GG	TT	CC	AA	AG	CC	GG	AA	CC	AA	TT	TT	CC	CC	AA	TT	CT	TT	AG	AC
Rambouillet			4	7	7	6	224.98	CT	CC	TT	CT	AG	AA	CT	AG	TT	AA	CC	TT	AG	AG	GG	TT	CC	GG	CC	CC	CC	CT	GT	TT	CC	AG	AG	CC	AG	AG	CC	AG	CT	CT	CC	CC	AA	CT	CT	CT	AA	CC
Suffolk	2.472279261		1	2	0	0.5	22.68	CT	CC	CT	CC	AA	AA	CT	AG	CT	CC	CC	CT	AA	AG	AG	CT	CC	GG	CC	CC	TT	CT	GG	TT	CC	AG	AA	CC	GG	GG	CC	AA	CT	CT	CT	CC	AA	TT	CC	CT	AG	AC
Suffolk	2.507871321		1	1	1	0	0	CC	CT	TT	TT	AA	AA	CT	GG	CT	CC	CT	TT	AA	GG	AA	CT	CC	GG	CC	CT	CT	CC	GG	TT	CC	GG	AA	CC	GG	AA	CC	AA	CT	CT	CC	CC	AA	CT	CT	CT	GG	AC
Suffolk	4.960985626	4.960985626	4	7	6	4	190.06	CT	CC	TT	TT	AA	AC	CT	GG	CC	CC	CT	TT	AG	GG	AG	TT	CC	GG	CC	CC	CC	CT	GG	TT	CC	AA	AA	CC	GG	GG	CC	AA	TT	TT	CC	CC	AA	TT	CC	CT	AA	CC
Suffolk	5.70568104	5.70568104	5	8	7	5	249.02	TT	CC	TT	CT	AA	AA	CT	AA	CC	AC	CT	CT	AA	AG	AG	CC	CC	GG	CC	CC	CT	CC	GG	TT	CC	AA	AA	CC	GG	AG	CC	AA	CT	TT	CC	CC	AA	CT	CC	TT	AA	CC
Suffolk	3.181382615		3	6	5	1	51.26	CT	CC	TT	CT	AA	AC	CT	AG	CT	AC	TT	TT	AA	GG	AG	CT	CT	GG	CC	CC	CC	CC	GG	CT	CC	AG	AA	CC	GG	AG	CC	AA	TT	TT	CC	CC	AA	TT	CC	TT	AG	CC
Suffolk	3.605749487	3.605749487	3	4	4	2	73.03	CT	CC	TT	CT	AA	AC	CT	AG	CC	CC	CT	TT	AA	AA	AA	CC	CC	GG	CC	CC	CC	CC	GG	TT	CC	GG	AA	CC	GG	GG	AC	AA	CT	TT	CT	CC	AA	TT	CC	CT	AG	CC
Suffolk	2.488706366		1	1	1	1	52.16	TT	CC	CT	CT	AA	AA	CT	GG	CC	??	CC	TT	AA	GG	AA	CT	CC	AG	CC	CC	CC	CC	GG	TT	CC	AG	AA	CC	GG	GG	CC	AA	TT	TT	CT	CC	AA	TT	CC	TT	AG	CC
Suffolk	7.498973306	7.498973306	7	10	10	9	409.14	CT	CC	TT	CT	AA	AA	CT	AA	CC	AA	CT	TT	AA	GG	AA	CT	CC	AG	CC	CC	CT	CT	GG	TT	CC	AA	AA	CC	GG	AA	CC	AA	CC	CC	TT	CT	AA	TT	CC	CT	GG	AC
Suffolk	7.526351814	7.526351814	7	11	11	9	363.33	CT	CT	TT	CT	AA	AA	CC	AG	CC	AA	CT	TT	AA	GG	AA	CC	CC	GG	CC	CC	TT	CT	GG	TT	CC	AG	AA	CT	AA	GG	CC	AA	CT	CT	CT	CC	AA	TT	CC	CC	AG	CC
Suffolk	3.578370979	3.578370979	2	3	3	1	48.99	TT	CC	TT	TT	AA	AA	CT	GG	CC	CC	CC	CT	AA	AG	AA	CT	CT	GG	CC	CC	CC	CC	GG	TT	CC	AA	AA	CC	GG	GG	CC	AA	CT	TT	CC	CC	AA	CT	CC	CT	AA	CC
Suffolk	3.846680356	3.846680356	3	4	4	4	151.5	TT	CC	CT	TT	AA	CC	CT	GG	CT	??	CC	TT	AA	AG	AG	CC	CT	AG	CC	CC	CC	CT	GG	CT	CC	AA	AA	CC	GG	GG	AC	AA	TT	TT	CT	CC	AA	CT	CT	CT	AG	AC
Suffolk	3.299110198		2	4	4	2	83.91	TT	CC	TT	TT	AA	AC	CC	GG	CC	CC	CT	TT	AA	AG	AA	CT	CC	GG	CC	CC	CT	CC	GG	TT	CC	AG	AA	CC	GG	GG	CC	AA	CT	TT	CT	CC	AA	CT	CC	CT	AA	CC
Suffolk	1.590691307		1	1	1	1	32.21	CT	CC	CT	TT	AA	AA	CT	GG	TT	CC	CT	TT	AA	AG	AA	CT	CC	GG	CC	CC	CC	CC	GG	TT	CC	AA	AA	CT	GG	GG	CC	AG	TT	TT	CC	CC	AA	TT	CT	CC	GG	AC
Suffolk	6.669404517	6.669404517	6	10	10	7	303.45	TT	CC	TT	CT	AA	AA	TT	AG	CT	CC	CC	CT	AA	AG	AA	CC	CC	GG	CC	CC	CT	CT	GG	TT	CC	AG	AA	CC	GG	AA	AC	AA	TT	CT	CT	CC	AA	TT	CC	TT	GG	CC
Suffolk	2.535249829		1	1	1	1	35.38	TT	CC	TT	CC	AA	AC	CT	AG	CT	AC	CT	CT	AA	AG	AA	TT	CC	AG	CC	CC	CT	CC	GG	CT	CC	AG	AA	CC	GG	AG	CC	AA	CT	CT	CT	CC	AA	TT	CC	CT	AG	AC
Suffolk	3.58384668	3.58384668	3	5	5	3	117.03	CT	CC	TT	CC	AA	AC	CT	GG	TT	AC	CC	CT	AA	AG	AA	CC	CC	GG	CC	CC	CC	CT	GG	TT	CC	AG	AA	CT	AG	AG	CC	AA	TT	CT	CT	CC	AA	TT	CC	CT	AG	CC
Suffolk	4.481861739	4.481861739	2	3	3	2	93.89	TT	CC	CC	CT	AA	AC	CC	AG	TT	AA	CT	TT	AA	GG	AA	CC	CC	GG	CC	CC	CT	CC	GT	TT	CC	GG	AA	CC	GG	AG	CC	AG	TT	TT	CC	CC	AA	TT	CC	TT	GG	CC
Suffolk	7.734428474	7.734428474	5	9	8	8	352.89	TT	CC	TT	CC	AA	AA	TT	AA	CC	CC	CT	CT	AA	AG	AA	CC	CC	GG	CC	CC	CT	CT	GG	TT	CC	AA	AA	CC	GG	GG	CC	AA	CT	TT	CT	CC	AA	TT	CC	TT	AG	CC
Suffolk	6.236824093	6.236824093	6	10	10	7.5	277.6	CT	CC	TT	CT	AA	AA	CT	GG	CT	AC	CT	TT	AA	AG	AA	CT	CC	AG	CC	CC	CC	CC	GT	TT	CC	AA	AA	CC	GG	GG	CC	AA	TT	TT	CC	CC	AA	TT	CT	CT	AG	CC
Suffolk	7.4770705	7.4770705	7	11	11	7	268.07	TT	CT	TT	CC	AA	AA	TT	AG	CT	AC	CC	TT	AA	AG	AA	CT	CC	AG	CC	CC	TT	CC	GG	TT	CC	AA	AA	CC	GG	AA	CC	AA	TT	TT	CC	CC	AA	TT	CT	CT	GG	CC
Suffolk	2.53798768		1	2	2	0	0	TT	CC	CT	CT	AA	AC	CT	GG	CC	CC	CC	TT	AA	AG	GG	CT	CT	GG	CC	CC	CC	CC	GG	CT	CC	AG	AA	CC	GG	GG	CC	AA	TT	CT	CC	CC	AA	TT	CC	CC	AA	AC
Suffolk	2.603696099		0	0	0	0	0	CT	CT	TT	CT	AA	AA	CC	GG	CC	CC	CT	TT	AA	AG	AG	CT	CC	GG	CC	CC	CC	CC	GG	TT	CC	GG	AA	CC	AG	AG	CC	AA	TT	CT	CT	CC	AA	TT	CC	CT	GG	CC
Suffolk	6.694045175	6.694045175	5	6	6	5	264.44	TT	CC	TT	TT	AA	AA	CC	GG	CC	AA	CT	TT	AA	AG	GG	CC	CC	GG	CC	CC	CC	CT	GG	CT	CC	AA	AA	CT	GG	AA	CC	AG	TT	CC	CT	CT	AA	CT	CC	TT	AG	CC
Suffolk	6.737850787	6.737850787	6	10	10	9.5	438.17	CC	CT	TT	CT	AA	AA	CC	AG	CC	CC	CT	CT	AA	GG	AA	CC	CC	GG	CC	CC	CT	CC	GG	CT	CC	AG	AA	CT	AG	AA	CC	AA	TT	CT	CT	CC	AA	TT	CT	CT	AG	AC
Suffolk	3.263518138		3	5	4	2.5	106.59	CT	CT	TT	CC	AA	AA	CC	AG	CT	AC	CT	CT	AA	GG	AA	CT	CC	GG	CC	CC	??	CC	GG	TT	CC	AG	AA	CC	GG	AA	CC	AA	TT	TT	TT	CC	AA	TT	CC	CC	AG	CC
Suffolk	2.214921287		2	3	3	0	0	TT	CC	CT	CC	AA	AA	TT	AG	TT	AC	CC	TT	AA	AA	AA	CT	CT	GG	CC	CC	TT	CC	GT	TT	CC	AA	AA	CC	GG	AG	CC	AA	TT	TT	CC	CC	AA	CT	CC	CC	AG	CC
Suffolk	7.550992471	7.550992471	6	8	7	6	280.32	TT	CC	TT	CC	AA	AA	CT	GG	CT	??	CC	TT	AA	AG	AA	CT	CC	GG	CC	CT	CC	CC	GG	TT	CC	AG	AA	CC	GG	AA	CC	AA	TT	TT	CC	CC	AA	CT	CC	CT	AG	CC
Suffolk	2.603696099		1	2	2	1	38.1	TT	CC	TT	TT	AA	AC	CT	GG	CC	CC	CT	CT	AA	AG	AG	CT	CC	AG	CC	CC	CT	CC	GG	TT	CC	AA	AA	CC	GG	GG	CC	AA	CT	TT	TT	CC	AA	TT	CC	TT	GG	AC
Suffolk	4.569472964	4.569472964	3	4	4	4	168.74	TT	CC	TT	CT	AA	AC	TT	AG	CC	AC	CC	TT	AA	AA	AG	CT	CC	GG	CC	CC	CC	CC	GG	TT	CC	AG	AA	CC	AG	AG	CC	AA	TT	CT	CT	CC	AA	TT	CC	CC	AG	CC
Suffolk	5.995893224	5.995893224	6	11	10	5.5	244.03	CT	CT	TT	CT	AA	AA	CT	GG	CT	AC	CC	TT	AA	GG	AA	CT	CC	GG	CC	CC	CT	CT	GG	TT	CC	AG	AA	??	AG	AG	CC	AA	CT	TT	CC	CC	AA	CT	CC	CC	AG	AC
Suffolk	2.581793292		1	2	1	0	0	CT	CT	CT	CT	??	AA	CT	AG	CC	AC	CC	CT	AA	GG	AG	CT	CT	GG	CC	CC	CT	CC	GG	TT	CC	AA	AA	CC	GG	AA	CC	AA	TT	TT	CT	CC	AA	TT	CC	CT	AA	CC
Suffolk	7.507186858	7.507186858	6	8	8	7	327.95	CT	CC	TT	CT	AA	AC	CC	GG	CT	AC	CC	TT	AA	AG	AG	CC	CC	GG	CC	CC	CT	CT	GG	TT	CC	AA	AA	CC	AG	GG	CC	AA	TT	CT	CT	CC	AA	TT	CC	CT	GG	CC
Suffolk	7.570157426	7.570157426	5	9	9	8	326.59	CT	CT	TT	CT	AA	AA	CT	AG	CC	AA	CC	TT	AA	AA	GG	CC	CC	GG	CC	CC	CT	CT	GG	TT	CC	AA	AA	CT	GG	AG	CC	AG	CT	CT	CT	CC	AA	CC	CC	TT	AG	AC
Suffolk	2.316221766		2	4	4	1	27.67	TT	CC	TT	CC	AA	AA	CT	AG	TT	AC	CT	TT	AA	AG	AA	CT	CC	GG	CC	CC	CC	CC	GG	TT	CC	AG	AA	CC	GG	AA	CC	AA	TT	TT	CT	CC	AA	TT	CC	CC	GG	CC
Suffolk	4.569472964	4.569472964	3	5	4	3.5	137.44	CT	CT	TT	TT	AA	AA	CT	AG	CC	AC	CC	TT	AA	GG	AG	CT	CC	AG	CC	CC	CT	CT	GG	TT	CC	GG	AA	??	GG	AG	CC	AA	TT	CT	CT	CC	AA	CT	CC	CC	GG	AC
Suffolk	3.619438741	3.619438741	3	3	3	3	97.98	TT	CC	TT	TT	AA	AA	CT	AG	CC	AC	CT	CT	AA	GG	AA	TT	CC	GG	CC	CC	CC	CT	GG	TT	CC	AA	AA	CC	GG	AG	AC	AA	CT	CT	CT	CC	AA	TT	CC	TT	AG	CC
Suffolk	7.493497604	7.493497604	5	8	8	6	236.78	CT	CC	CT	CC	AA	AA	CT	AG	CC	AC	CT	CT	AA	AG	AA	CT	CC	AG	CC	CC	CC	CC	GT	TT	CC	AG	AA	CC	GG	AA	AC	AA	CT	TT	CC	CC	AA	CT	CC	TT	GG	CC
Suffolk	6.562628337	6.562628337	5	7	7	5	204.57	TT	CC	TT	CC	AA	AA	CT	AG	CC	AC	CT	TT	AA	GG	AA	CT	CC	GG	CC	CC	CT	CT	GG	TT	CC	AA	AA	CT	GG	AG	CC	AA	TT	CC	CT	CC	AA	CT	CC	CC	AG	CC
Suffolk	6.746064339	6.746064339	6	8	8	7	329.31	CT	CT	TT	TT	AA	AA	CC	GG	CC	AC	CC	TT	AA	AG	GG	CC	CC	GG	CC	CC	CC	CT	GG	TT	CC	AA	AA	CT	GG	GG	CC	AG	TT	CT	CT	CC	AA	TT	CC	TT	AG	AC
Suffolk	2.617385352		1	2	2	2	52.16	TT	CC	TT	CT	AA	AA	CT	GG	CT	AC	CT	CT	AG	GG	AG	CT	CC	GG	CC	CC	CC	CC	GG	TT	CC	GG	AA	CC	GG	AG	CC	AA	TT	CT	TT	CC	AA	TT	CC	CT	GG	CC
Suffolk	3.1321013		2	3	2	2	61.69	TT	CC	TT	CC	AA	AC	TT	AG	CC	CC	CC	TT	AA	AA	AA	CT	CC	GG	CC	CC	CC	CT	GG	TT	CC	AA	AA	CC	AG	AG	CC	AA	TT	TT	CT	CC	AA	TT	CC	CC	AG	CC
Suffolk	4.988364134	4.988364134	4	7	7	4	146.06	TT	CC	TT	CT	AA	CC	CT	AG	CT	AC	CT	TT	AA	AA	AA	CC	CC	GG	CC	CC	CC	CT	GG	TT	CC	GG	AA	CC	GG	AG	CC	AA	TT	TT	CC	CC	AA	TT	CC	CC	GG	CC
Suffolk	4.802190281	4.802190281	4	6	6	6	249.02	CT	CC	CT	CT	AA	AA	CT	GG	TT	AC	CT	TT	AG	AG	AG	TT	CC	GG	CC	CC	CC	CC	GG	TT	CC	AG	AA	CC	GG	AA	CC	AA	TT	TT	CC	CC	AA	CC	CC	CC	GG	AC
Suffolk	2.529774127		1	1	1	0	0	CT	CC	CT	CT	AA	CC	CT	GG	TT	AC	CT	TT	AA	GG	AG	CC	CC	GG	CC	CC	CT	CC	GT	TT	CC	AG	AA	CC	GG	GG	CC	AG	TT	TT	CC	CC	AA	CT	CC	CT	AG	CC
Suffolk	3.572895277	3.572895277	2	4	4	4	157.85	CT	CC	TT	CT	AA	CC	CT	GG	CT	AC	CC	TT	AA	AG	AA	TT	CC	GG	CC	CC	CC	CC	GG	TT	CC	AA	AA	CC	GG	AG	CC	AA	TT	CT	CT	CC	AA	TT	CC	CT	AG	CC
Suffolk	3.526351814	3.526351814	2	3	2	1	39.92	CT	CC	TT	CT	AA	AA	CT	GG	CT	CC	CT	TT	AA	AG	AG	CC	CC	GG	CC	CC	CC	CT	GG	TT	CC	GG	AA	CC	GG	AG	CC	AA	CT	TT	CC	CC	AA	CT	CT	CC	GG	AC
Suffolk	7.72347707	7.72347707	5	9	7	6.5	263.99	CT	CT	TT	CC	AG	AA	CC	AG	CT	AC	CT	TT	AA	GG	AG	CT	CC	AA	CC	CT	CT	CC	GG	TT	CC	GG	AA	CC	GG	AA	CC	AA	TT	TT	CT	CC	AA	TT	CC	TT	GG	AC
Suffolk	4.577686516	4.577686516	3	5	5	3	121.56	TT	CC	TT	TT	AA	AA	CT	AG	TT	AA	CT	TT	AA	AA	AA	CT	CT	GG	CC	CC	CC	CC	GG	CT	CC	AG	AA	CC	GG	AG	CC	AA	TT	TT	CT	CC	AA	CC	CT	TT	AG	CC
Suffolk	6.6091718	6.6091718	6	11	10	9	399.61	TT	CC	TT	CT	AA	AC	CT	GG	CT	CC	TT	TT	AA	AA	AG	CC	CC	GG	CC	CC	CC	CC	GG	CC	CC	AG	AA	CC	GG	AG	AC	AA	CC	TT	CT	CT	AA	TT	CC	TT	AG	AC
Suffolk	4.613278576	4.613278576	4	6	6	4	190.06	TT	CC	TT	CC	AG	AA	CC	GG	TT	CC	CC	TT	AA	GG	GG	TT	CC	GG	CC	CT	CC	CT	GG	TT	CC	GG	AA	CC	GG	AG	CC	AA	TT	TT	CC	CT	AA	CT	CC	CT	GG	CC
Suffolk	5.596167009	5.596167009	4	9	8	5.5	195.04	TT	CT	TT	CC	AA	AA	CT	AG	CT	CC	CC	TT	AA	AG	AG	CT	CC	GG	CC	CC	CT	CC	GG	TT	CC	AA	AA	CC	GG	AA	CC	AA	TT	TT	CT	CC	AA	CT	CC	CC	AG	CC
Suffolk	6.584531143	6.584531143	6	12	12	10	425.92	CT	CT	TT	CC	AA	AA	CC	AG	CC	AC	CT	TT	AA	AG	AA	CC	CT	GG	CC	CT	CT	CC	GG	CT	CC	AG	AA	CC	GG	AG	CC	AA	TT	CT	CT	CC	AA	TT	CC	TT	AG	AC
Suffolk	8.501026694	8.501026694	7	12	12	11	434.54	TT	CT	TT	CC	AA	AA	CC	AG	CC	CC	TT	TT	AA	AG	AG	CT	CC	GG	CC	CC	CT	CC	GG	TT	CC	GG	AA	??	GG	AA	CC	AG	CT	CT	TT	TT	AA	TT	CC	CT	GG	CC
Rambouillet	5.590691307	5.590691307	5	10	9	8	280.77	CC	CT	TT	CT	AG	AC	CT	GG	TT	AA	CC	TT	GG	GG	AG	CT	CC	GG	CC	CC	CT	CC	GG	TT	CC	GG	AG	CC	GG	GG	AC	AA	TT	TT	CT	CC	AA	TT	CC	CT	AG	AC
Suffolk	5.571526352	5.571526352	5	8	8	8	330.67	TT	CT	CT	TT	AA	AC	CT	AG	TT	??	CC	TT	AA	AA	AG	CT	CC	GG	CC	CC	CC	CT	GG	CT	CC	GG	AA	TT	AG	AG	CC	AA	CT	TT	CC	CT	AA	TT	CC	CT	AG	AA
Suffolk	4.616016427	4.616016427	4	6	6	6	239.5	CT	CC	TT	CT	AA	AA	CT	GG	CC	CC	CT	TT	AA	GG	AG	CC	CC	AG	CC	CC	CC	CT	GG	TT	CC	AG	AA	CC	GG	GG	CC	AA	CT	TT	CT	CC	AA	CT	CT	CT	GG	AA
Suffolk	6.579055441	6.579055441	6	9	9	8	342.46	CT	CT	TT	TT	AA	AA	CC	GG	CC	??	CT	TT	AA	GG	AA	CT	CC	GG	CC	CC	CT	CT	GG	TT	CC	GG	AA	CC	AG	AA	CC	AA	TT	TT	CC	CT	AA	TT	CT	CC	GG	AC
Suffolk	6.978781656	6.978781656	6	8	8	7	282.13	CT	CT	TT	CT	AA	AA	CC	AG	CC	AC	CT	TT	AA	GG	AA	CC	CC	GG	CC	CC	CT	CT	GG	CT	CC	GG	AA	??	AG	AG	CC	AA	CT	CT	CT	CC	AA	CT	CT	CT	AG	AC
Suffolk	7.61670089	7.61670089	6	12	12	11	454.95	CC	CC	TT	CT	AG	AA	CC	AG	CC	AC	CT	CT	AA	AG	AA	CC	CC	GG	CC	CC	CC	CC	GG	TT	CC	AG	AA	CC	GG	AG	AC	AA	CC	TT	CC	CT	AA	CC	CC	CT	AG	CC
Rambouillet	5.620807666	5.620807666	5	6	6	5	178.72	TT	CC	TT	TT	AG	AA	CT	GG	CT	AA	CC	TT	AG	GG	AG	CT	CC	GG	CC	CC	CC	TT	GG	TT	CC	GG	AG	CC	AA	AG	AC	AG	CT	TT	CC	CC	AA	TT	CC	CT	AA	AC
Suffolk	6.915811088	6.915811088	6	13	10	8	331.12	TT	CC	TT	CC	AA	AC	CT	GG	CC	AC	CT	TT	AG	AG	AG	CT	CC	AG	CC	CC	CC	CT	GG	TT	CC	AA	AA	CC	GG	AA	CC	AG	CT	TT	TT	CT	AA	TT	CC	CT	GG	CC
Suffolk	5.59890486	5.59890486	5	13	11	7.5	321.14	TT	CC	TT	CT	AA	AA	CC	AA	CC	AC	CC	TT	AA	AG	AA	CC	CC	GG	CC	CC	CT	CC	GG	TT	CC	AG	AA	CC	GG	GG	CC	AA	TT	CT	TT	CC	AA	TT	CC	TT	GG	AC
Suffolk	5.434633812	5.434633812	5	9	8	7	258.09	CT	CC	CT	TT	AG	AA	CT	AA	CT	AA	CC	TT	AA	GG	AG	CT	CT	GG	CC	CC	CC	CT	GG	TT	CC	AG	AA	CC	AG	AG	CC	AA	TT	TT	CT	CC	AA	CT	CC	TT	AG	CC
Suffolk	6.603696099	6.603696099	6	14	14	6.5	228.61	TT	CC	TT	CC	AG	AA	CT	GG	CT	AC	CC	TT	AA	AG	AG	TT	CC	AG	CC	CC	CT	CC	GG	CT	CC	GG	AA	CC	GG	AA	CC	AA	TT	TT	CT	CC	AA	CT	CC	CT	GG	CC
Suffolk	8.55578371	8.55578371	7	13	13	13	479.9	CC	CT	CT	CT	AA	AA	TT	AG	CC	CC	CC	TT	AA	AG	GG	CT	CC	GG	CC	CC	TT	CT	GG	TT	CC	GG	AA	CC	GG	AG	CC	AG	CT	CC	CC	CC	AA	TT	CC	TT	AG	AA
Rambouillet	4.544832307	4.544832307	3	7	7	4	125.65	TT	CT	TT	CT	AG	AA	CT	GG	CT	AA	CT	TT	GG	AG	GG	CT	CC	GG	CC	CT	CC	CC	GT	TT	CC	AA	AG	CC	AG	AA	AC	AA	TT	TT	CT	CC	AG	CT	CC	CT	AG	AC
Suffolk	5.577002053	5.577002053	5	8	8	6	220.45	CT	CT	TT	CC	AA	AA	CT	AG	CC	CC	TT	TT	AA	AG	AA	CC	CC	GG	CC	CC	CT	TT	GG	CT	CC	AG	AA	??	GG	GG	CC	AA	CT	TT	CC	CC	AA	TT	CC	CT	GG	CC
Suffolk	7.726214921	7.726214921	7	12	12	8.5	381.92	CC	CC	TT	CC	AA	AA	CT	AA	CC	AC	CC	CT	AA	AG	AA	CC	CC	GG	CC	CC	CT	CC	GG	CT	CC	GG	AA	??	GG	GG	AC	AA	CT	CT	TT	CC	AA	TT	CC	TT	AG	CC
Suffolk	5.607118412	5.607118412	4	9	9	7	315.7	CT	CT	CT	CT	AA	AC	CT	GG	TT	AC	TT	TT	AA	AG	AG	CT	CC	GG	CC	CC	CC	CC	GG	TT	CC	GG	AA	CC	GG	AA	CC	AA	TT	TT	CT	CC	AA	CT	CC	CT	GG	CC
Suffolk	6.606433949	6.606433949	6	11	10	8	288.48	TT	CC	TT	TT	AA	AA	CT	AG	CC	AC	CT	TT	AA	AA	AA	TT	CT	GG	CC	CC	CC	CC	GG	TT	CC	AA	AA	CC	GG	AG	CC	AA	CT	CT	CT	CC	AA	CT	CC	CT	AG	CC
Suffolk	8.569472964	8.569472964	8	14	14	11	438.17	CT	CT	TT	TT	AA	AA	CT	AG	CC	AC	CT	TT	AA	AG	AA	CC	CC	GG	CC	CT	CT	CT	GG	TT	CC	AG	AA	CC	GG	AA	CC	AA	CT	CT	CC	CC	AA	CT	CT	TT	AG	CC
Rambouillet	6.551676934	6.551676934	5	10	10	10	300.28	CT	CT	TT	TT	AA	CC	TT	GG	TT	AC	CC	TT	GG	GG	AA	TT	CC	GG	CC	CT	??	TT	GG	CT	CC	GG	AG	CC	AA	AA	CC	AG	CT	CT	CC	CC	AA	TT	CC	TT	GG	CC
Suffolk	6.918548939	6.918548939	6	7	7	7	337.93	TT	CC	TT	CC	AG	AA	CC	GG	TT	AA	CT	TT	AA	AG	GG	CT	CC	GG	CC	CT	CC	CT	GG	TT	CC	AG	AA	CC	GG	AA	CC	AA	CT	CT	CT	CC	AA	TT	CC	TT	AG	CC
Suffolk	7.726214921	7.726214921	7	13	13	12	481.26	CC	CC	TT	CT	AA	AA	CC	GG	CT	AC	CC	CT	AA	AG	AA	CC	CC	GG	CC	CC	CT	CT	GG	CT	CC	AG	AA	CT	GG	AG	AC	AA	TT	TT	TT	CC	AA	TT	CC	TT	AG	CC
Suffolk	6.518822724	6.518822724	6	11	11	6	243.58	TT	CT	CT	CT	AA	AA	CT	AG	CT	CC	CT	TT	AA	AG	AG	CC	CT	GG	CC	CC	CC	CT	GG	CT	CC	GG	AA	TT	AG	AG	CC	AA	CT	CT	CT	CC	AA	CT	CC	TT	AG	AC
Suffolk	7.600273785	7.600273785	7	12	12	9.5	402.79	CT	CT	TT	CC	AA	AA	CC	GG	CT	AC	CT	TT	AA	AA	AA	CC	CT	GG	CC	CT	CC	CC	GG	CT	CC	GG	AA	CC	GG	AG	CC	AA	CT	TT	CC	CC	AA	TT	CT	TT	AG	AC
Suffolk	8.574948665	8.574948665	7	15	15	13	466.29	CT	CT	TT	TT	AA	AA	CT	AG	CC	AC	CC	TT	AA	AA	AG	CC	CC	GG	CC	CC	CT	CT	GG	TT	CC	AA	AA	??	GG	AG	CC	AG	CT	CC	CT	CT	AA	CT	CC	TT	AA	AC
Rambouillet	6.565366188	6.565366188	5	10	9	8.5	278.51	TT	CC	TT	CT	AA	AC	CT	GG	CC	CC	CC	TT	GG	GG	AG	CC	CC	GG	CC	TT	CC	CC	GG	TT	CC	AG	AA	CC	AA	GG	AC	AA	TT	CC	CC	CC	AA	TT	CC	TT	GG	CC
Suffolk	4.429842574	4.429842574	4	7	7	6	233.6	TT	CT	TT	CC	AA	AA	CC	AG	CT	CC	CC	CT	AA	GG	AG	CT	CC	GG	CC	CC	CT	CC	GG	TT	CC	AG	AA	CC	GG	AG	CC	AA	CC	TT	TT	CC	AA	TT	CC	CT	GG	AC
Suffolk	5.604380561	5.604380561	5	9	8	6	245.85	TT	CC	TT	CC	??	AA	CT	GG	CT	AC	CT	TT	AA	GG	AG	TT	CC	GG	CC	CT	CT	CC	GG	CT	CC	AG	AA	CT	GG	AG	CC	AA	TT	CC	CC	CC	AA	CT	CC	CT	GG	CC
Suffolk	7.939767283	7.939767283	6	9	9	7	313.89	TT	CC	TT	CC	AA	AA	CT	GG	CC	AC	CT	TT	AA	AG	AG	CT	CC	GG	CC	CC	TT	TT	GG	TT	CC	GG	AA	CC	AG	AA	CC	AA	CT	CC	CT	CC	AA	CT	CC	CT	GG	CC
Suffolk	7.605749487	7.605749487	7	10	8	7.5	285.76	CC	TT	TT	TT	AA	AA	TT	AG	CC	AC	CC	TT	AA	AG	GG	CT	CC	AG	CC	CC	TT	CT	GG	TT	CC	GG	AA	??	GG	AA	CC	AG	TT	CT	CC	CC	AA	TT	CC	CT	GG	AA
Rambouillet	3.457905544	3.457905544	2	2	2	2	88	CT	CT	TT	TT	AA	AC	CT	GG	CT	AC	CT	CT	GG	GG	GG	CT	CC	GG	CC	CC	CT	CC	GG	TT	CC	AG	AG	CC	AG	AA	CC	AG	TT	TT	CC	CC	GG	CT	CT	CT	GG	AC
Rambouillet	7.058179329	7.058179329	5	10	10	7	212.28	CT	CT	TT	TT	AA	AA	TT	GG	CC	AA	CC	TT	AG	AG	AA	CT	CC	GG	CC	CC	CT	CT	GT	TT	CC	AA	AG	CC	AG	AG	AC	AA	TT	CT	CC	CC	AA	TT	CT	TT	AG	CC
Suffolk	6.932238193	6.932238193	6	12	12	7	281.68	TT	CC	TT	CT	AA	AC	TT	GG	CT	AC	CT	TT	AA	AA	GG	CT	CC	GG	CC	CT	CC	CC	GG	CT	CC	AG	AA	CC	GG	AG	CC	AA	TT	TT	CT	CT	AA	CT	CC	TT	AG	CC
Suffolk	5.497604381	5.497604381	4	7	7	5	206.38	CT	CC	TT	CT	AA	AC	CC	AG	CC	AC	CT	TT	AG	GG	AG	CT	CC	AG	CC	CC	CT	CC	GG	TT	CC	AA	AA	CC	GG	AG	CC	AA	CC	CT	CT	CT	AA	CT	CC	CT	GG	AC
Suffolk	6.606433949	6.606433949	6	7	7	7	322.96	CT	CC	CT	TT	AA	AA	TT	AA	CC	CC	CC	TT	AA	AG	AA	CT	CC	GG	CC	CC	CC	CT	GG	TT	CC	GG	AA	CC	GG	AA	AC	AA	TT	CT	CC	CC	AA	TT	CC	TT	AG	CC
Suffolk	6.622861054	6.622861054	6	10	9	7	262.63	CC	TT	TT	CC	AA	AA	TT	GG	CT	AC	CC	TT	AA	AG	GG	CT	CC	AG	CC	CC	TT	CT	GG	TT	CC	GG	AA	CT	AG	AG	CC	AA	CT	CT	CC	CC	AA	TT	CC	TT	AG	AC
Rambouillet	5.541409993	5.541409993	4	6	6	6	216.82	CT	CC	TT	TT	AG	AC	CT	GG	CT	AC	CC	CT	GG	GG	AG	TT	CC	GG	CC	CC	CC	CC	GT	TT	CC	AG	AG	CC	AG	AG	AC	AA	TT	TT	CC	CT	GG	TT	CC	CC	GG	AC
Rambouillet	5.557837098	5.557837098	4	7	7	7	223.17	CT	CT	TT	TT	AG	AA	TT	GG	CT	AC	CT	TT	AG	AG	AG	CT	CC	GG	CC	CC	CC	CT	GG	TT	CC	AG	GG	CC	AG	AG	CC	AA	TT	TT	CC	CC	AA	TT	CC	CT	AA	AC
Suffolk	4.613278576	4.613278576	4	7	7	7	282.59	CT	CC	CT	CT	AA	AC	CT	AG	CC	AC	CT	TT	AA	AG	AG	TT	CC	GG	CC	CC	CC	CC	GG	TT	CC	AG	AA	CC	GG	AG	CC	AA	TT	TT	CT	TT	AA	TT	CC	TT	GG	CC
Suffolk	7.003422313	7.003422313	6	12	12	6	238.59	TT	CC	TT	CC	AG	AA	CT	GG	CT	AC	CT	TT	AA	AG	AA	TT	CC	GG	CC	CT	CC	CC	GG	CC	CC	AG	AA	CC	GG	AG	CC	AA	TT	CT	CT	CC	AA	CC	CC	CT	AG	CC
Suffolk	5.631759069	5.631759069	4	7	7	4.5	174.18	TT	CC	TT	TT	AA	CC	CC	AG	CT	AA	TT	TT	AG	AG	AA	CC	CC	GG	CC	CC	CC	CC	GG	TT	CC	AG	AA	CC	GG	AG	CC	AA	CT	CT	CC	CC	AA	TT	CC	CT	GG	CC
Suffolk	7.329226557	7.329226557	7	11	11	9	338.38	TT	CC	TT	CT	AG	AA	CT	AG	CT	AA	CT	TT	AA	AG	AA	TT	CC	GG	CC	CT	CC	CT	GG	TT	CC	AG	AA	CC	AG	AA	CC	AA	TT	TT	CC	CT	AA	CT	CC	TT	AG	CC
Rambouillet	4.473648186	4.473648186	3	7	7	5	166.92	TT	CC	TT	CT	AA	AA	CT	GG	CT	AC	CC	CT	GG	GG	GG	CC	CC	GG	CC	CT	CC	CC	GG	CT	AC	GG	AA	CC	AG	AA	CC	AG	CC	TT	CC	CC	AA	TT	CC	TT	AG	AA
Rambouillet	6.579055441	6.579055441	5	10	10	9	267.17	TT	CC	TT	CT	AG	AA	TT	GG	CT	AA	TT	TT	AG	GG	AG	CT	CC	GG	CC	CC	CC	TT	GG	TT	CC	AA	AG	CC	AG	AA	AA	AG	CT	CT	CT	CC	AA	TT	CT	CT	AA	CC
Rambouillet	8.572210815	8.572210815	8	14	14	12	443.61	CT	TT	TT	CT	AG	AC	TT	GG	CT	AA	CT	TT	AG	GG	GG	TT	CC	GG	CC	TT	CC	CC	GT	TT	CC	AA	AG	CC	AG	AA	AC	AA	TT	TT	CC	CC	GG	TT	CT	CT	AA	CC
Rambouillet	6.595482546	6.595482546	6	10	10	10	331.58	CT	CC	TT	CT	GG	AA	TT	GG	CT	AA	CT	TT	AG	AG	GG	CT	CC	GG	CC	CT	CC	TT	GG	TT	CC	AG	AA	CC	AG	AA	AC	AA	TT	CT	CC	CC	AA	TT	CC	CT	AA	CC
Rambouillet	5.360711841	5.360711841	5	12	12	9	287.58	TT	CC	TT	CT	AG	AC	TT	GG	TT	AA	CC	TT	AA	AA	AG	CT	CC	GG	CC	CC	CC	CC	GG	TT	CC	AG	AA	CC	AG	AA	CC	AA	TT	CC	CC	CC	AA	TT	CT	TT	AA	CC
Rambouillet	2.562628337		2	3	3	3	92.53	CT	CT	TT	TT	AG	AC	CC	GG	CT	AC	TT	TT	AG	AG	GG	CT	CC	GG	CC	CT	CC	CC	GG	CT	CC	AG	AG	CC	GG	AG	AC	GG	CC	TT	CC	CC	AG	CT	CT	TT	AG	CC
Rambouillet	7.578370979	7.578370979	6	7	6	6.5	228.16	CC	CT	TT	TT	AA	AC	CT	GG	CT	AC	CC	TT	AA	AG	GG	CT	CC	GG	CC	TT	CC	CT	GT	TT	CC	AG	AA	CC	AG	AG	CC	AA	TT	TT	CC	CC	AA	TT	CT	CT	GG	AC
Rambouillet	8.492813142	8.492813142	8	13	13	12	447.7	TT	CT	TT	CC	AA	CC	CT	GG	CC	AC	CT	TT	GG	GG	AG	CC	CC	GG	CC	TT	CC	CT	GG	TT	CC	GG	AG	CC	AG	AG	CC	GG	CC	TT	CT	CC	AA	TT	CT	CT	AG	CC
Rambouillet	7.482546201	7.482546201	6	10	10	10	332.03	TT	CT	TT	CT	AG	AA	CT	GG	TT	AA	CC	CT	AG	AG	AG	TT	CC	GG	CC	TT	CC	CT	GG	CT	CC	GG	AG	CC	AG	AG	AC	AG	CT	TT	CC	CC	AA	TT	CC	TT	GG	AC
Rambouillet	4.596851472	4.596851472	4	7	7	7	227.25	CT	CC	TT	TT	AA	AA	CT	GG	CT	AC	CC	TT	AG	GG	GG	CC	CC	GG	CC	TT	CC	CT	GG	TT	CC	AA	AA	CC	AG	AA	CC	AG	CT	TT	CC	CC	AA	TT	CT	TT	GG	CC
Rambouillet	7.488021903	7.488021903	7	11	11	9	324.32	TT	CC	TT	CT	AG	AA	CC	GG	TT	AA	CT	TT	GG	AG	AG	CT	CC	GG	CC	CC	CC	CC	GG	TT	CC	AG	GG	CC	AG	AA	AC	AG	CT	CT	CT	CC	AA	TT	CT	CT	AG	CC
Rambouillet	7.47980835	7.47980835	7	13	13	11	370.13	CT	CT	TT	CT	AA	AC	CT	GG	CC	AA	CC	TT	AG	AG	AG	CT	CC	GG	CC	CC	CC	CC	GG	TT	CC	AG	AG	CC	AA	AG	CC	AG	CT	CT	CC	CC	AA	TT	CC	CT	AG	CC
Rambouillet	7.58110883	7.58110883	7	11	11	10	301.64	CT	CC	TT	TT	AG	AA	CC	GG	CT	AC	CT	TT	AA	AG	AG	TT	CC	GG	CC	CT	CC	CC	GT	TT	CC	AG	GG	CC	AA	AG	CC	AG	CT	CT	CC	CC	GG	CT	CC	CT	AG	CC
Rambouillet	6.581793292	6.581793292	5	10	10	5	182.8	CT	CT	TT	TT	AA	AA	CT	GG	CT	AC	CT	TT	AG	AG	AG	CT	CC	GG	CC	TT	CC	CT	GG	TT	CC	GG	AG	CC	AG	AG	CC	AG	TT	TT	CC	CC	AG	TT	CC	CT	GG	AC
Rambouillet	6.606433949	6.606433949	5	11	11	9	262.18	CC	CT	TT	CT	AA	AA	CT	GG	CT	AA	TT	TT	AG	GG	GG	CT	CC	GG	CC	CT	CC	TT	GG	TT	CC	GG	AG	CC	GG	AG	CC	AA	CT	CT	CC	CC	AA	TT	CT	CT	GG	CC
Rambouillet	7.509924709	7.509924709	7	16	16	9	283.5	CC	CT	CT	TT	AG	AA	TT	GG	CC	AC	CT	TT	GG	GG	GG	TT	CC	GG	CC	TT	CC	CT	GG	TT	CC	AA	AA	CC	AG	AA	CC	AA	TT	TT	CC	CC	AG	TT	CC	CT	AA	AA
Rambouillet	3.520876112	3.520876112	3	5	5	4	138.35	TT	CC	TT	CT	AG	AA	CT	GG	TT	AC	CC	TT	AG	AG	AG	CT	CC	GG	CC	CT	CC	CT	GG	TT	CC	GG	AA	CC	AG	AA	CC	AA	CT	CT	CC	CC	AG	TT	CC	TT	AG	CC
Rambouillet	7.58384668	7.58384668	7	14	13	10	327.04	CT	CT	TT	CT	AA	AC	TT	GG	CC	AA	CT	TT	GG	AG	AG	CT	CC	GG	CC	TT	CC	CT	GG	TT	CC	GG	AG	CC	AG	AG	AC	AG	CT	TT	CC	CC	AG	TT	CC	TT	GG	AC
Rambouillet	6.576317591	6.576317591	4	6	5	5	187.33	CT	CC	TT	TT	AA	AC	TT	GG	TT	AA	CT	TT	GG	GG	AA	CT	CC	GG	CC	CT	CT	CC	GG	TT	CC	GG	AG	CC	GG	AG	AA	AA	TT	TT	CT	CC	AA	TT	CC	CT	AG	CC
Rambouillet	4.574948665	4.574948665	3	6	6	4	151.5	CT	CC	TT	TT	AA	CC	CT	GG	TT	AC	CC	TT	AG	AG	GG	CC	CC	GG	CC	CC	CC	CT	GG	TT	CC	AG	AG	CC	AG	AG	CC	GG	CC	TT	CC	CC	AA	TT	CT	CT	GG	CC
Rambouillet	4.599589322	4.599589322	2	3	3	3	127.91	CT	CC	TT	CT	AA	AC	CT	GG	TT	AA	CC	TT	GG	GG	GG	TT	CC	GG	CC	TT	CT	TT	GT	CT	CC	GG	AG	CC	AG	AA	CC	AA	TT	CC	CC	CC	AG	TT	CT	TT	AA	AC
Rambouillet	8.509240246	8.509240246	8	16	13	13	455.41	CT	CC	CT	CT	AA	AC	CT	GG	CT	AA	CC	TT	AG	AG	GG	CT	CC	GG	CC	CT	CT	TT	GG	TT	CC	GG	AG	CC	GG	AG	CC	AA	TT	TT	CT	CC	AA	TT	CC	TT	AA	CC
Rambouillet	7.570157426	7.570157426	6	11	11	11	361.51	TT	CC	TT	CT	AG	AC	TT	GG	TT	AC	CT	TT	AG	AG	GG	CT	CC	GG	CC	TT	CC	TT	GG	TT	CC	AA	AG	CC	AG	AA	CC	AA	TT	CT	CC	CC	AA	TT	CC	CT	AG	CC
Rambouillet	7.58384668	7.58384668	7	15	15	12	432.73	TT	CC	TT	CC	AA	CC	CT	GG	CC	AC	CC	TT	AA	GG	AA	TT	CC	GG	CC	CT	CT	CT	GG	TT	CC	AG	GG	CC	GG	AG	CC	AG	CT	CT	CC	CT	AA	CT	CC	CT	AA	CC
Rambouillet	7.589322382	7.589322382	7	13	13	12	424.56	CT	CT	TT	CT	AA	AC	TT	GG	CT	AA	CT	TT	AG	GG	GG	TT	CC	AG	CT	CC	CC	CT	GG	TT	CC	GG	AA	CC	GG	AA	AC	AA	TT	TT	CC	CC	AA	TT	CT	CT	AA	AC
Rambouillet	6.584531143	6.584531143	5	9	9	9	304.81	TT	CC	TT	TT	AG	AC	CT	GG	TT	AA	CT	TT	GG	GG	AG	TT	CC	GG	CC	CT	CC	CT	GT	TT	CC	AG	GG	CC	GG	AA	CC	AA	TT	TT	CC	CC	AG	CT	CC	CT	AG	CC
Rambouillet	7.080082136	7.080082136	6	8	8	6	239.04	CT	CT	TT	CT	AG	AA	TT	GG	CT	AA	CC	TT	AG	GG	GG	TT	CC	GG	CC	CT	CC	CT	GG	CT	CC	GG	AA	CC	GG	AA	AC	AA	TT	CT	CC	CC	AA	TT	CC	TT	AG	CC
Rambouillet	5.382614648	5.382614648	5	8	8	7	254.01	CT	CT	TT	TT	AA	AA	CT	GG	CT	AC	CT	TT	AG	AG	AG	TT	CC	GG	CC	TT	CC	CT	GG	TT	CC	AG	GG	CC	GG	GG	CC	AA	TT	TT	CT	CC	AG	TT	CC	TT	AG	AC
Rambouillet	7.570157426	7.570157426	7	12	12	8.5	295.29	TT	CC	TT	TT	AG	AC	TT	GG	TT	CC	CT	TT	AG	AG	GG	CT	CC	GG	CC	CT	CC	TT	GG	TT	CC	AA	AG	CC	GG	AG	CC	AA	TT	TT	CC	CC	AA	TT	CC	CT	AG	AC
Rambouillet	7.58384668	7.58384668	7	18	17	12	390.77	CT	CT	TT	CC	AG	AC	CT	GG	CT	AA	CC	TT	GG	GG	GG	CC	CC	GG	CC	TT	CC	CT	GG	TT	CC	GG	AA	CC	GG	AA	AC	AG	TT	CC	CC	CC	AG	TT	CC	TT	AG	CC
Rambouillet	7.592060233	7.592060233	7	11	11	11	385.1	TT	CC	TT	CT	AG	AA	CT	GG	TT	AA	CC	TT	AG	AG	AG	CC	CC	GG	CC	CC	CC	CC	GG	TT	CC	AA	AA	CC	AG	AA	CC	AA	TT	CC	CC	CC	AG	TT	CC	TT	AG	CC
Rambouillet	9.081451061	9.081451061	8	14	14	12	390.54	CC	CT	TT	TT	AG	AA	CT	GG	CC	AA	CT	TT	AG	AG	AG	TT	CC	GG	CC	CT	CT	CT	GG	TT	CC	GG	AA	CC	AA	AA	AC	AA	TT	CT	CC	CC	AA	TT	CT	TT	AG	AC
Polypay	6.524298426	6.524298426	3	6	5	2.5	95.48	TT	CC	TT	CT	AA	AC	TT	GG	TT	AC	CC	TT	AA	GG	AG	CT	CT	GG	CC	CT	TT	TT	GG	TT	CC	GG	AG	CC	AG	AG	CC	AA	CT	TT	TT	CC	AA	TT	CC	CT	GG	CC
Rambouillet	8.495550992	8.495550992	8	14	14	12	353.35	CT	CC	CT	CC	AG	AC	TT	GG	CT	AA	TT	TT	AA	AA	AG	TT	CC	GG	CC	CC	CT	CT	GG	TT	CC	AG	AG	CC	GG	AA	CC	AG	CT	TT	CC	CC	AA	TT	CC	CT	GG	CC
Rambouillet	7.572895277	7.572895277	7	12	12	11	361.97	CC	TT	TT	CC	AG	AA	CT	GG	TT	AA	CT	TT	GG	GG	GG	TT	CC	GG	CC	CT	CC	CT	GG	TT	CC	AG	AA	CC	AA	GG	CC	AG	CT	TT	CT	CC	AA	CT	CC	TT	AG	AC
Rambouillet	7.58384668	7.58384668	6	7	7	7	272.61	CT	TT	TT	CT	AA	AC	CT	GG	CT	AA	TT	TT	AG	GG	AA	TT	CC	GG	CC	CT	CC	CT	GG	CT	CC	AA	AA	CC	GG	AG	CC	AA	CT	CC	CT	CC	AA	TT	CC	CC	AA	CC
Rambouillet	7.501711157	7.501711157	7	15	13	10	308.9	CT	CC	TT	CT	GG	AA	CT	GG	CT	AA	CT	TT	AG	AG	GG	CT	CC	GG	CC	TT	CT	TT	GG	TT	CC	AA	AG	CC	AG	AG	CC	AA	TT	CT	CC	CC	AG	CC	CT	CT	AA	AC
Rambouillet	4.583162218	4.583162218	4	7	7	5	175.99	TT	CC	TT	CT	AA	??	CT	GG	TT	AC	CT	TT	AA	AA	AG	CC	CC	GG	CC	TT	CC	CT	GG	TT	CC	AG	AG	CC	AG	AA	CC	AA	CT	TT	CC	CC	AG	TT	CC	TT	AG	CC
Rambouillet	8.054757016	8.054757016	7	11	11	8	279.87	CC	CT	TT	CT	AG	AA	TT	GG	CC	AC	CT	TT	GG	GG	GG	TT	CC	GG	CC	CT	CT	CC	GG	TT	CC	GG	AA	CC	GG	AG	CC	AA	CT	CT	CC	CC	AA	TT	CT	CT	AA	CC
Rambouillet	7.019849418	7.019849418	7	13	10	7	232.24	TT	CC	TT	TT	AG	AA	TT	GG	CC	AA	CT	CT	GG	GG	GG	CT	CC	GG	CC	CT	CC	CT	GG	CT	CC	AG	GG	CC	GG	AG	AC	AA	TT	TT	CC	CC	AG	CT	CC	CC	AA	AC
Rambouillet	7.575633128	7.575633128	5	9	9	7	223.62	TT	CC	TT	CT	AA	AC	CT	GG	CT	AA	CT	TT	AG	AG	AG	CT	CC	GG	CC	CT	CC	CT	GT	TT	CC	GG	AA	CC	GG	AA	CC	GG	CC	TT	CC	CC	AA	TT	CT	CT	GG	CC
Rambouillet	8.093086927	8.093086927	8	14	14	10	304.81	CT	CC	TT	CT	AG	AA	CT	GG	CT	AA	CT	TT	AG	AG	AA	TT	CC	GG	CC	CC	CC	CT	GG	TT	CC	GG	AA	CC	GG	AG	CC	AA	TT	CT	CC	CC	AA	TT	CT	CT	AG	CC
Rambouillet	7.504449008	7.504449008	7	13	13	12	380.11	TT	CC	TT	CT	??	AA	CT	GG	CT	AA	CT	TT	AG	GG	GG	TT	CC	GG	CC	TT	CT	CC	GG	TT	CC	AA	AG	CC	AG	AG	AC	AA	TT	CC	CC	CC	AA	TT	CC	TT	AA	CC
Rambouillet	6.592744695	6.592744695	5	9	9	8	244.03	TT	CC	TT	TT	AG	AA	CT	GG	TT	AA	CT	TT	AA	AG	AG	CC	CC	GG	CC	CT	CC	CT	GT	TT	CC	AA	AG	CC	AG	AG	CC	AA	TT	CT	CC	CC	AG	TT	CT	CT	GG	AC
Rambouillet	4.955509925	4.955509925	2	3	3	3	96.62	CT	CC	TT	CT	AA	AA	CT	GG	CT	AC	CT	TT	GG	GG	AG	CT	CC	GG	CC	CC	CC	TT	GG	TT	CC	AG	AA	CC	GG	AA	CC	AG	TT	TT	CT	CC	AG	TT	CT	TT	AG	AC
Rambouillet	7.556468172	7.556468172	6	8	7	7.5	308.44	TT	CC	TT	CT	AA	AA	CT	GG	CC	AA	CT	TT	AG	AG	GG	CT	CC	GG	CC	CT	CC	CT	GG	TT	CC	GG	AG	CC	GG	AG	CC	AA	TT	TT	CT	CC	AA	CT	CT	CT	AG	AC
Rambouillet	7.575633128	7.575633128	7	12	12	10	332.94	TT	CC	TT	CT	AA	AC	CT	GG	CT	AA	CC	TT	AG	AG	AG	CC	CC	GG	CC	CC	CC	TT	GG	TT	CC	AG	AA	CC	AA	AA	CC	AG	CT	TT	CC	CC	AG	TT	CT	TT	AG	CC
Rambouillet	8.569472964	8.569472964	8	13	13	12	383.29	CT	CC	TT	CT	AG	AA	CT	GG	CT	AA	CT	TT	AG	AG	AG	CT	CC	GG	CC	CC	CC	CT	GG	TT	CC	AG	AA	CC	GG	AG	CC	AA	TT	CT	CC	CC	AA	TT	CC	CT	AG	AC
Rambouillet	7.597535934	7.597535934	7	13	13	12	365.6	TT	TT	TT	CT	AG	AA	CC	GG	TT	AC	CT	TT	AG	GG	GG	TT	CC	GG	CC	TT	CC	CT	GT	TT	CC	AG	AG	CC	GG	AA	CC	AA	TT	TT	CC	CC	AG	TT	CC	CC	AG	AC
Rambouillet	7.603011636	7.603011636	6	11	11	6	172.82	CT	CC	TT	CT	AA	CC	TT	GG	CT	AA	TT	TT	AG	AG	GG	CT	CC	GG	CC	CT	CC	CC	GG	CT	CC	AG	AG	CC	GG	AA	AA	AA	CT	CT	CC	CC	AA	TT	CC	CT	GG	CC
Rambouillet	7.605749487	7.605749487	7	19	16	15	450.87	TT	CC	TT	CT	AA	??	CT	GG	CT	AA	CT	TT	AG	GG	AA	TT	CC	GG	CC	TT	CC	TT	GG	CT	CC	AG	AG	CC	AA	AA	CC	AA	TT	CC	CC	CC	AA	TT	CC	TT	AG	AC
Rambouillet	7.624914442	7.624914442	6	9	9	7	253.56	CT	CT	CT	TT	AA	AC	TT	GG	CC	AA	CC	TT	AG	AG	GG	TT	CC	GG	CC	CT	CC	CC	GG	CT	CC	GG	AG	CC	GG	AA	??	GG	CC	TT	CC	CC	AG	TT	TT	CT	AG	CC
Rambouillet	8.511978097	8.511978097	8	15	15	15	495.32	CC	TT	TT	TT	AA	AC	TT	GG	CT	AC	CC	TT	AA	AA	AG	TT	CC	GG	CC	TT	CC	CT	GG	TT	CC	AA	GG	CC	GG	GG	CC	AG	TT	CT	CC	CC	AG	TT	CT	TT	AG	AC
Rambouillet	6.880219028	6.880219028	5	13	11	7.5	215.91	TT	CC	TT	CT	AG	AC	TT	GG	CT	AA	TT	TT	AA	AA	AG	TT	CC	GG	CC	CT	CC	CT	GT	TT	CC	AG	AG	CC	AG	AA	CC	AA	CT	TT	CC	CC	AG	TT	CC	TT	AG	CC
Rambouillet	7.509924709	7.509924709	7	12	12	11	334.3	CC	TT	TT	CT	AA	AA	TT	GG	CT	AA	CT	TT	GG	AG	AA	CT	CC	GG	CC	TT	??	CT	GG	CT	CC	AG	GG	CC	GG	GG	AA	AA	TT	TT	CC	CC	AG	TT	CC	CT	GG	AC
Rambouillet	7.603011636	7.603011636	5	10	9	8	238.14	TT	CC	TT	TT	AA	AC	CT	GG	CT	AA	CT	TT	AG	GG	AG	CC	CC	GG	CC	CC	CT	CT	GG	CT	CC	AG	AG	CC	GG	AA	??	AA	TT	TT	CC	CC	GG	TT	CT	??	GG	CC
Rambouillet	7.608487337	7.608487337	7	18	16	10	316.61	CT	CT	TT	CT	AG	AC	CT	GG	CC	AA	TT	TT	GG	GG	GG	TT	CC	GG	CC	CC	CC	CT	GT	TT	CC	AG	AA	CC	GG	AA	AC	AA	TT	CT	CT	CC	AA	TT	CC	??	AA	CC
Rambouillet	7.624914442	7.624914442	7	11	11	11	374.67	CT	CC	TT	CT	AG	AA	CT	GG	CC	AC	CC	TT	AG	AA	GG	CT	CC	GG	CC	CT	CC	CT	GG	CT	CC	AG	AG	CC	AG	GG	CC	AG	CT	TT	CC	CC	AG	CT	CT	TT	AG	CC
Rambouillet	8.511978097	8.511978097	8	14	14	13	464.48	CC	CC	TT	CT	AA	AA	TT	GG	CC	AC	CT	CT	AA	AA	GG	TT	CC	GG	CC	TT	CC	CC	GG	TT	CC	GG	AG	CC	GG	AA	AC	AG	CT	CT	CC	CC	AA	TT	CT	TT	GG	AC
Rambouillet	7.455167693	7.455167693	6	10	10	8.5	291.21	TT	CT	TT	TT	AA	AA	CC	GG	CT	AC	CT	CT	GG	GG	AG	CC	CC	AG	CC	CC	CC	CC	GG	CT	CC	AA	GG	CC	AA	AA	CC	AA	CT	TT	CC	CC	AA	TT	CC	CT	AA	AC
Rambouillet	7.509924709	7.509924709	7	11	9	8.5	268.53	TT	CC	TT	TT	AA	AA	TT	GG	TT	AC	CC	TT	AG	AG	GG	CT	CC	GG	CT	CT	CC	CC	GG	TT	CC	GG	AA	CC	GG	GG	CC	AA	TT	CT	CC	CC	AG	TT	CC	CT	AA	CC
Rambouillet	6.028747433	6.028747433	6	9	9	7	231.33	TT	CC	TT	TT	AA	AC	CT	GG	CC	AA	CC	TT	AG	AG	GG	CT	CC	GG	CC	CT	CC	CT	GG	CT	CC	AG	AG	CC	GG	AG	CC	AG	CT	TT	CT	CC	AA	TT	CC	CT	AG	AC
Rambouillet	7.611225188	7.611225188	6	10	10	10	323.41	CT	CT	TT	CT	AA	AC	CT	GG	TT	AC	CT	TT	AG	AG	AA	TT	CC	GG	CC	TT	CC	CT	GG	CC	CC	AG	AA	CC	AG	AA	CC	AG	CC	CC	CC	CC	AA	CT	CT	TT	AG	CC
Rambouillet	5.519507187	5.519507187	5	11	9	8	266.71	CT	CT	TT	CT	AA	AC	CT	GG	CC	AA	CC	TT	AA	GG	AG	CT	CC	GG	CC	CT	CC	CT	GG	CT	CC	GG	GG	CC	AG	AA	AC	AG	CC	TT	CT	CC	AA	TT	CC	CT	AG	AC
Rambouillet	6.507871321	6.507871321	6	12	12	9	303	TT	CC	TT	TT	AG	AA	CT	GG	CT	AA	TT	CT	GG	GG	GG	CT	CC	GG	CC	CC	CC	CT	GT	CT	CC	AG	AG	CC	GG	AG	AC	AG	CT	TT	CC	CC	AG	CT	CC	CT	AG	AC
Rambouillet	5.724845996	5.724845996	5	9	8	7.5	239.5	CC	CC	CT	TT	AA	AA	TT	GG	CC	AA	CC	TT	AG	AG	GG	CT	CC	GG	CC	TT	CC	CT	GT	TT	CC	GG	GG	CC	AG	AG	CC	AA	TT	TT	CC	CC	AG	TT	CT	TT	AA	AC
Rambouillet	7.509924709	7.509924709	6	11	10	8	287.58	CT	CT	TT	CT	AG	AA	CT	GG	CT	AA	CC	TT	AG	AG	GG	CC	CC	GG	CC	CC	CC	CT	GT	TT	CC	AA	AG	CC	GG	AG	AC	AA	TT	CT	CC	CC	AA	TT	CC	TT	GG	AC
Rambouillet	5.59890486	5.59890486	5	11	11	4.5	142.43	TT	CC	TT	TT	AG	AC	CT	GG	CC	AA	TT	TT	AG	AG	AG	TT	CT	GG	CC	CC	CC	TT	GG	TT	CC	AG	GG	CC	GG	AA	AC	AA	CT	CT	CC	CC	AA	TT	CT	TT	AA	CC
Rambouillet	7.789185489	7.789185489	7	12	12	11	366.96	CT	CT	TT	TT	AG	AC	TT	GG	TT	AA	CT	TT	GG	GG	AG	TT	CC	GG	CC	CT	CC	TT	GG	CT	CC	GG	AG	CC	AG	AG	CC	AG	CT	TT	CC	CC	AA	TT	CT	TT	AG	AC
Rambouillet	6.491444216	6.491444216	5	7	7	5	167.38	CT	CC	CT	TT	AA	AA	CT	GG	CT	AA	CC	TT	AG	AG	GG	CC	CT	GG	CC	TT	CT	CC	GT	CT	CC	AG	AA	CC	GG	AG	CC	AA	TT	CT	CC	CT	AA	TT	TT	TT	AG	CC
Rambouillet	6.373716632	6.373716632	5	13	12	9	279.87	TT	CT	TT	TT	AA	AC	CT	GG	CT	AA	CC	TT	AG	AG	AA	CC	CC	GG	CC	TT	CC	CT	GG	TT	CC	GG	AA	CC	GG	AG	CC	AA	TT	TT	CC	CT	AG	TT	CC	TT	GG	AC
Rambouillet	7.493497604	7.493497604	7	13	13	13	400.07	CT	CT	TT	CT	AG	AC	TT	GG	CT	AA	CT	TT	AG	AG	GG	TT	CC	GG	CC	CC	CC	CT	GT	CT	CC	AG	AA	CC	AG	AG	CC	AA	TT	TT	CC	CT	AG	TT	CT	TT	GG	CC
Rambouillet	7.523613963	7.523613963	6	9	8	7.5	256.73	CT	CC	TT	TT	AA	AA	CC	GG	TT	AA	CT	TT	AA	AG	AG	CT	CT	GG	CC	CT	CC	CT	GG	TT	CC	AA	AA	CC	GG	AA	CC	AA	TT	TT	CC	CC	AA	TT	CC	TT	AA	CC
Rambouillet	8.588637919	8.588637919	8	12	12	12	407.78	CC	CC	TT	CT	AA	CC	CT	GG	CT	AA	CC	TT	AA	AA	AG	CC	CC	GG	CC	CT	??	CT	GG	TT	CC	AG	AA	CC	AG	GG	CC	AA	TT	CT	CC	CC	AA	TT	CC	TT	AG	AC
Rambouillet	5.607118412	5.607118412	5	8	8	8	288.48	TT	CC	TT	TT	AA	CC	TT	GG	CT	AA	CC	TT	AG	GG	AG	CT	CC	GG	CC	CT	CT	CT	GG	TT	CC	AG	AG	CC	GG	AA	CC	AG	CC	TT	CC	CC	AG	TT	CT	TT	AA	CC
Rambouillet	8.503764545	8.503764545	8	16	16	12	391.9	TT	CC	TT	CT	AG	AA	TT	GG	TT	AA	CT	TT	AA	AA	AG	TT	CC	GG	CC	TT	CC	TT	GG	TT	CC	AA	GG	CC	GG	AA	??	AA	TT	TT	CC	CC	AG	TT	CC	CT	AG	CC
Rambouillet	5.94934976	5.94934976	6	10	8	8	239.95	CC	CC	CT	CT	AA	AA	TT	GG	CT	AC	CC	TT	AG	GG	GG	TT	CC	GG	CC	CT	CC	CT	GG	TT	CC	GG	AG	CC	GG	AA	CC	AG	TT	TT	CC	CC	AA	CT	CC	TT	GG	CC
Rambouillet	5.445585216	5.445585216	4	7	7	3	113.85	CC	CT	TT	TT	AG	AA	TT	GG	TT	AA	CT	TT	AG	AG	AG	CT	CC	GG	CC	CC	CC	CC	GG	CT	CC	AA	AG	CC	AA	AG	CC	AG	CC	TT	CC	CC	AG	TT	CT	TT	AA	CC
Rambouillet	7.523613963	7.523613963	7	16	16	14	419.12	CT	CT	TT	TT	AG	AA	CT	GG	CC	AA	CT	TT	AG	AA	AG	TT	CC	GG	CC	CC	CC	CT	GT	CT	CC	AG	AG	CC	GG	AG	CC	AA	CT	TT	CC	CC	AA	TT	CC	TT	AG	CC
Rambouillet	7.178644764	7.178644764	6	11	11	9	290.75	TT	CC	TT	CT	AG	AC	CT	GG	TT	AA	CT	TT	GG	GG	GG	TT	CC	GG	CC	CT	CC	CT	GT	TT	CC	AG	AG	CC	AG	AA	CC	AA	TT	TT	CC	CC	GG	TT	CC	CC	GG	CC
Rambouillet	8.599589322	8.599589322	8	15	15	13	410.05	CT	TT	TT	CT	AA	AC	CT	GG	CT	AA	CT	TT	GG	GG	AG	TT	CC	GG	CC	CT	CC	TT	GT	CT	CC	AG	AA	CC	GG	AA	AC	AA	CT	TT	CC	CC	AA	TT	CT	CT	AG	CC
Rambouillet	4.73100616	4.73100616	4	7	5	4	141.52	CT	CT	TT	TT	AA	AC	CT	GG	TT	CC	TT	TT	AG	AG	AG	TT	CC	GG	CC	CT	CC	TT	GG	TT	CC	AA	AG	CC	GG	AG	CC	AG	CC	CT	CC	CC	AA	TT	CT	TT	AG	CC
Rambouillet	8.533880903	8.533880903	8	14	13	9.5	320.24	CT	CC	TT	CT	GG	AA	CC	GG	CT	AA	CC	TT	AG	AA	AG	CT	CC	GG	CC	TT	CC	CT	GG	TT	CC	AG	AA	CC	AG	AA	CC	AG	TT	CT	CC	CT	AA	TT	CC	TT	AA	CC
Rambouillet	7.507186858	7.507186858	6	7	6	6	253.56	CT	CT	TT	TT	AG	AA	CT	GG	CT	AC	CT	TT	AG	AA	GG	CT	CC	GG	CC	CC	CC	CC	GG	CT	CC	AG	GG	CC	AG	AG	AC	AG	CC	TT	CC	CC	AA	CT	CC	TT	GG	AC
Rambouillet	7.192334018	7.192334018	7	13	13	10	333.39	CT	CT	TT	TT	AG	AC	CT	GG	CC	AA	TT	TT	AG	AG	AG	TT	CC	GG	CC	CT	CC	CT	GG	CT	CC	GG	AA	CC	AG	AA	AC	AG	CT	TT	CC	CC	AA	TT	CC	TT	AA	AC
Rambouillet	7.96440794	7.96440794	7	14	14	10	328.4	CT	CT	CT	CC	AG	AC	TT	GG	CC	AA	CC	TT	AA	AA	GG	CT	CC	GG	CC	CT	CC	TT	GG	TT	CC	AG	AA	CC	AG	AG	CC	AA	CT	CC	CC	CC	AA	TT	CT	TT	AG	AA
Rambouillet	7.619438741	7.619438741	6	10	10	10	331.12	TT	CC	TT	CT	AG	AC	TT	GG	CC	AA	TT	TT	AG	AG	GG	CT	CC	GG	CC	CT	CC	TT	GT	TT	CC	GG	AA	CC	AG	AG	CC	AA	TT	TT	CC	CC	AA	TT	CC	CT	AG	CC
Rambouillet	8.509240246	8.509240246	7	12	12	10	338.83	CT	CC	CT	CT	AA	AA	CT	GG	CT	AC	CT	TT	AA	AA	AG	TT	CC	GG	CC	TT	CC	TT	GG	CT	AC	AA	AA	CC	AG	AG	CC	AA	TT	CT	CC	CC	AA	TT	CC	TT	GG	AC
Rambouillet	6.532511978	6.532511978	5	5	5	5	194.59	TT	CT	TT	TT	AA	AA	CC	GG	TT	CC	TT	TT	GG	GG	AG	CT	CC	GG	CC	CC	CC	TT	GG	TT	CC	AG	AA	CC	GG	AG	CC	AG	TT	TT	CT	CC	GG	TT	CC	TT	GG	CC
Rambouillet	6.787132101	6.787132101	6	11	11	7	219.54	TT	CC	TT	CC	GG	AA	CT	GG	CT	AA	CT	TT	GG	GG	AA	TT	CC	GG	CC	CT	CC	CT	GG	TT	CC	GG	AG	CC	GG	AG	CC	AA	TT	TT	CC	CC	AA	TT	CC	CT	AG	CC
Rambouillet	7.526351814	7.526351814	6	14	14	9	303.45	CT	CT	CT	CT	AA	AC	TT	GG	CT	AA	??	TT	GG	AG	AG	TT	CC	GG	CC	CT	CC	CT	GG	TT	CC	GG	AA	CC	GG	AA	CC	AA	TT	TT	CC	CC	AG	TT	CC	TT	GG	AC
Rambouillet	7.605749487	7.605749487	7	13	13	10	312.53	CC	CT	CT	CT	AA	AC	TT	GG	TT	AA	CT	TT	AG	GG	AG	CT	CC	GG	CC	CC	CT	CT	GG	CT	CC	AG	AG	CC	AG	AA	AC	AG	CT	CT	CC	CC	AG	TT	CC	TT	GG	AC
Rambouillet	7.542778919	7.542778919	7	12	11	10	306.63	CT	CC	TT	CT	AG	AA	CT	GG	TT	AA	CT	TT	AA	AA	GG	CC	CC	GG	CC	CC	CC	CC	GG	TT	CC	GG	AA	CC	GG	AG	CC	AA	TT	CT	CC	CC	AG	TT	CC	TT	AG	CC
Rambouillet	8.511978097	8.511978097	8	13	13	13	394.63	CC	CT	TT	TT	AA	AC	TT	GG	CT	AA	CC	TT	AA	AG	AG	TT	CC	GG	CC	CC	CC	TT	GG	TT	CC	AG	AG	CC	GG	AG	CC	AA	TT	CT	CC	CC	AA	CT	CC	TT	AA	CC
Rambouillet	8.542094456	8.542094456	8	14	14	12	378.3	CC	CC	CT	TT	AG	AC	TT	GG	CT	AA	CT	TT	AA	AA	AG	CT	CC	GG	CC	TT	CC	TT	GG	TT	CC	AA	AG	CC	GG	AA	CC	AA	CT	TT	CC	CC	AA	TT	CC	TT	GG	CC
Rambouillet	5.418206708	5.418206708	4	9	9	7.5	251.29	CT	CT	CT	TT	AA	AA	TT	GG	TT	AC	CT	TT	AA	AA	GG	CC	CT	GG	CC	CC	CC	CT	GT	TT	CC	AA	AG	CC	GG	AG	CC	AG	CT	CT	CT	CC	AG	TT	CC	TT	AG	AC
Rambouillet	6.472279261	6.472279261	5	9	9	8	290.3	CT	CT	TT	CC	AG	AA	CC	GG	CC	CC	TT	CT	GG	GG	AG	TT	CC	GG	CC	CC	CC	CT	GG	TT	CC	GG	AG	CC	AA	AG	CC	AG	CT	TT	CC	CC	AA	CT	CC	CT	GG	CC
Rambouillet	6.485968515	6.485968515	6	13	12	10	303.45	CT	CT	CT	CT	AA	AC	CT	GG	TT	AC	CT	TT	AA	AG	AG	TT	CC	GG	CC	CT	CC	CT	GG	CT	CC	GG	AG	CC	GG	AA	AC	AA	??	CT	CC	CT	GG	TT	CC	TT	GG	CC
Rambouillet	7.542778919	7.542778919	7	14	13	13	430.91	TT	CT	TT	TT	AA	AC	CT	GG	CC	AA	CC	TT	AG	AG	AG	CC	CC	GG	CC	TT	CC	CC	GG	TT	CC	GG	AA	CC	GG	AA	CC	AA	TT	CT	CC	CC	AA	TT	CC	CT	AG	AC
Columbia	3.490759754	3.490759754	1	2	0	0	0	TT	CC	TT	CT	AA	AC	CT	GG	TT	AC	CC	CT	AG	AG	GG	CT	CC	GG	CC	CT	CC	TT	GG	TT	CC	GG	AA	CC	GG	AG	CC	AA	TT	TT	CC	CC	AA	CC	CC	CC	GG	AA
Columbia	7.501711157	7.501711157	7	12	12	11	372.85	CC	CC	TT	TT	AA	CC	CT	GG	CT	AA	CC	TT	AA	AA	AG	CC	CC	GG	CC	CT	CC	CT	GG	TT	CC	GG	AG	CC	AA	AA	AC	AG	TT	TT	CC	CC	AA	TT	CT	TT	AA	CC
Columbia	7.586584531	7.586584531	6	10	10	7	285.76	CT	CT	CT	TT	AA	CC	TT	GG	CC	CC	TT	TT	AA	AG	GG	CC	CC	GG	CC	CT	CC	CC	GG	CT	CC	AA	GG	CC	AG	AG	CC	AA	CT	CT	CT	CC	AA	CC	CC	CT	AG	CC
Columbia	4.52019165	4.52019165	4	7	7	3	85.73	TT	CC	CT	CT	AG	AC	CT	GG	TT	AC	CC	CT	GG	AA	AA	CT	CC	GG	CC	CT	CC	CT	GG	TT	CC	GG	AG	CC	GG	AG	AC	AG	CT	CT	CC	CC	AG	TT	CC	TT	GG	AC
Rambouillet	7.351129363	7.351129363	6	10	9	9	308.9	CT	CC	TT	TT	AG	AC	CT	GG	TT	AA	CC	TT	AG	AG	AG	CT	CC	GG	CC	CT	CC	TT	GG	TT	CC	AG	AG	CC	AG	AG	AC	AG	CT	TT	CC	CC	AA	TT	CT	TT	AG	CC
Rambouillet	7.403148528	7.403148528	6	10	8	6.5	217.72	TT	CC	TT	TT	AA	AC	TT	GG	TT	AA	CC	TT	AG	GG	GG	CT	CC	GG	CC	CC	CC	TT	GG	TT	CC	GG	AG	CC	GG	AA	CC	AA	TT	CT	CC	CC	AG	CT	CC	TT	GG	CC
Columbia	5.765913758	5.765913758	5	10	10	9	315.25	CT	CC	CT	CT	AA	AC	CT	GG	CT	AA	CT	TT	AA	AA	GG	CT	CC	GG	CC	CC	CC	CC	GG	CT	CC	AG	AG	CC	AG	GG	CC	AG	CT	TT	TT	CC	AA	TT	CC	TT	AA	CC
Columbia	7.307323751	7.307323751	7	13	13	10	391	TT	CC	CT	CT	AG	AC	CT	GG	CT	CC	TT	CT	AA	AA	GG	CC	CC	GG	CC	TT	CC	CT	GG	TT	CC	AG	GG	CC	GG	AA	CC	AA	TT	CT	CC	CC	AG	CT	CC	TT	GG	AC
Columbia	6.568104038	6.568104038	4	5	5	5	224.53	CT	CC	TT	CT	AG	AA	CC	GG	CT	AA	CT	TT	AA	AA	AG	CC	CC	GG	CC	TT	CC	CC	GG	CT	CC	GG	AA	CC	GG	AG	AC	AG	TT	CT	TT	CC	AA	TT	CT	CT	GG	AC
Rambouillet	4.481861739	4.481861739	4	6	5	5	174.18	CT	CT	TT	CT	AA	AC	CT	GG	CC	AA	CT	TT	AG	GG	AG	CC	CC	GG	CC	TT	CC	CT	GT	TT	CC	GG	AA	CC	GG	AA	CC	AA	CT	TT	CC	CC	AG	TT	TT	TT	AG	CC
Rambouillet	7.567419576	7.567419576	7	13	13	9	324.32	CC	TT	TT	CC	AA	AC	TT	GG	TT	AC	TT	TT	GG	GG	AG	CT	CC	GG	CC	CT	CC	CT	GG	TT	CC	GG	AG	CC	AG	AA	CC	AG	CT	TT	CC	CC	AA	TT	CT	CT	AG	CC
Columbia	6.579055441	6.579055441	6	9	9	9	377.39	CT	CT	CT	TT	GG	AA	CT	GG	CC	AA	CC	CT	AA	AG	AG	CT	CC	GG	CC	CT	CC	TT	GG	TT	CC	AG	GG	CC	GG	AA	CC	AA	TT	TT	CC	CC	AG	TT	CC	TT	AG	AC
Columbia	4.605065024	4.605065024	3	3	3	3	123.38	TT	CC	TT	CT	AA	AC	TT	GG	CT	AA	CT	CT	AA	AG	AG	CC	CC	GG	CC	CC	CC	CT	GT	TT	CC	GG	AG	CC	AG	AG	CC	AA	TT	CT	CT	CC	AA	TT	CT	TT	AA	AC
Columbia	4.443531828	4.443531828	3	4	4	4	145.15	CT	CC	CT	TT	AG	AA	CC	GG	CT	AC	CT	TT	AA	AA	GG	CC	CC	GG	CC	??	CC	CC	GG	TT	CC	GG	GG	CC	GG	AG	AC	GG	CT	TT	CT	CC	GG	CT	CC	TT	AG	AA
Rambouillet	6.477754962	6.477754962	6	11	10	8	290.3	TT	CC	TT	CT	AA	AC	TT	GG	CT	AA	TT	TT	AA	AG	GG	CT	CC	GG	CC	TT	??	TT	GG	TT	CC	AG	AG	CC	AA	AA	CC	AG	CT	TT	CC	CC	AA	TT	CC	TT	AG	CC
Rambouillet	5.281314168	5.281314168	4	6	6	5	195.5	CT	CC	CC	CT	AA	AC	CT	GG	CT	AA	CT	CT	AA	GG	AG	CT	CC	GG	CC	CC	CC	CT	GG	TT	CC	AA	AA	CC	AG	AG	AC	AA	TT	TT	CC	CC	AG	TT	CC	CT	AA	CC
Columbia	6.584531143	6.584531143	6	11	11	8.5	311.16	CT	CT	TT	CT	AG	AA	CC	GG	CT	AC	TT	TT	AA	AA	AG	CC	CC	GG	CC	CC	CC	CT	GG	CT	CC	AG	AG	CC	GG	AA	CC	GG	CC	CT	CC	CC	AG	TT	CC	CT	AG	AC
Columbia	4.594113621	4.594113621	4	6	6	4	142.43	TT	CC	CT	CC	AA	AA	CT	GG	CT	AA	TT	CT	AG	AA	GG	CC	CC	GG	CC	CC	CC	CT	GG	CC	CC	GG	GG	CC	AG	AA	CC	AA	TT	CT	CT	CC	AG	CT	CC	TT	AG	AA
Columbia	7.597535934	7.597535934	7	12	11	9.5	327.95	CT	CC	TT	CT	AA	AA	CT	GG	CT	AA	CT	CT	AA	AA	GG	CT	CC	GG	CC	CT	CC	CC	GG	CT	CC	AG	AA	CC	AG	AG	CC	AA	CC	CT	CC	CC	AG	CT	CC	TT	GG	CC
Columbia	8.572210815	8.572210815	8	13	13	8.5	306.17	CT	CC	TT	TT	AA	AC	CT	GG	TT	AA	CT	CT	AG	GG	GG	CC	CT	AG	CC	CT	CC	CT	GG	CT	CC	GG	GG	CC	AG	AG	CC	AA	TT	CT	CC	CC	AG	TT	CT	TT	AG	CC
Rambouillet	6.480492813	6.480492813	6	14	12	8.5	280.77	CT	CT	TT	CT	AG	??	CT	GG	CC	AA	CT	TT	AA	AA	AG	CT	CC	GG	CC	CC	CC	CC	GG	CT	CC	AA	AG	CC	GG	AG	CC	AA	TT	TT	CC	CC	GG	CT	CC	TT	AA	AC
Rambouillet	6.839151266	6.839151266	6	11	11	8	309.35	CC	CC	CT	TT	AA	AA	CC	GG	CC	AA	CT	TT	AG	GG	GG	CT	CC	GG	CC	CT	CC	TT	GG	TT	CC	GG	AG	CC	AG	AG	CC	AA	CT	TT	CC	CC	AA	TT	CC	TT	AG	CC
Columbia	6.587268994	6.587268994	5	9	9	8	334.75	TT	CC	TT	CT	AG	AA	CT	GG	CT	??	CT	CT	AG	AA	GG	CT	CC	GG	CC	CC	CC	CC	GT	TT	CC	AG	AG	CC	GG	AG	CC	AG	CT	TT	CC	CC	AG	CT	CT	TT	AG	AC
Columbia	7.58384668	7.58384668	7	11	11	10	401.43	TT	CC	CT	CC	AG	AA	TT	GG	CC	AC	CC	CC	AG	AA	GG	CT	CC	GG	CC	CC	CC	CT	GG	CT	CC	AG	AG	CC	AG	GG	CC	AG	CT	TT	TT	CC	AG	CT	CT	TT	AA	AC
Columbia	6.614647502	6.614647502	6	9	9	8	322.05	TT	CC	CT	CT	AA	AA	CT	GG	CT	AC	CT	TT	AA	AA	AG	CT	CC	GG	CC	CT	CC	CT	GG	TT	CC	AG	GG	CC	GG	AA	CC	AG	TT	CT	CC	CC	GG	CT	CT	TT	GG	CC
Columbia	7.592060233	7.592060233	5	7	7	7	278.96	TT	CC	TT	CT	AA	AA	TT	GG	CT	AA	CC	CT	AA	AG	GG	CT	CC	GG	CC	CT	CC	CT	GG	TT	CC	GG	AG	CC	AG	AA	AC	AG	CT	TT	CT	CC	AA	TT	CC	TT	AG	CC
Rambouillet	7.537303217	7.537303217	7	14	13	11	377.16	CT	CT	TT	CT	AG	AC	CT	GG	TT	AC	CC	TT	AA	AA	AG	TT	CC	GG	CC	TT	CC	CT	GG	TT	CC	GG	AG	CC	GG	AA	CC	AG	CT	TT	CC	CC	AA	TT	CC	TT	AG	CC
Rambouillet	6.039698836	6.039698836	6	11	9	8	289.39	CT	CC	TT	TT	AG	AA	TT	GG	CC	AC	CT	TT	GG	GG	GG	TT	CC	GG	CC	CT	CC	TT	GG	TT	CC	GG	GG	CC	GG	AG	CC	AG	CT	CC	CC	CC	GG	TT	TT	TT	GG	CC
Columbia	1.587953457		1	1	0	0.5	18.6	TT	CC	CC	CT	AA	AC	TT	GG	CT	CC	CC	TT	AA	AA	GG	CT	CC	GG	CC	CT	CC	CT	GG	TT	AC	GG	AG	CC	AA	AG	CC	AG	CT	TT	CC	CC	AG	TT	CC	TT	GG	CC
Columbia	6.603696099	6.603696099	5	6	6	6	273.97	CC	CT	CC	TT	AA	CC	CT	GG	TT	AA	CC	CT	AA	AG	AG	CC	CC	GG	CC	CT	CT	TT	GG	TT	CC	GG	AA	CC	AG	AG	CC	AA	CT	CT	CT	CC	AA	TT	CC	TT	AG	AA
Columbia	3.553730322	3.553730322	3	5	5	2	59.87	CT	CC	TT	CT	AA	AC	CT	GG	CT	AA	CC	TT	AA	AA	GG	CC	CC	GG	CC	TT	CT	CC	GG	TT	CC	GG	GG	CC	GG	AG	AC	AG	CT	CT	CC	CC	GG	TT	CC	CT	GG	CC
Columbia	3.104722793		3	3	2	1	46.27	CT	CT	TT	CT	AG	AA	CT	GG	TT	AA	CC	TT	AG	GG	AG	CT	CC	GG	CC	CC	CC	CT	GG	TT	CC	GG	AA	CC	AG	AA	AC	GG	CC	TT	TT	CC	AG	CT	CC	CT	AG	AC
Rambouillet	7.019849418	7.019849418	7	14	13	11	344.96	TT	CC	TT	TT	AA	AC	TT	GG	CT	AA	TT	TT	AG	AG	AG	CT	CC	GG	CC	CC	CC	CT	GG	CT	CC	GG	GG	CC	GG	AA	CC	AG	CT	TT	CC	CC	AA	TT	CC	CT	AG	CC
Rambouillet	6.494182067	6.494182067	6	12	10	6.5	206.38	TT	CC	TT	TT	AA	AC	TT	GG	CT	AA	CC	TT	AG	AG	AG	TT	CC	GG	CC	CT	CT	CC	GG	TT	CC	GG	AG	CC	AG	AA	CC	AA	CT	CT	CC	CC	AA	TT	CT	TT	AA	CC
Columbia	7.496235455	7.496235455	7	11	11	9	372.85	CT	CT	TT	CT	AA	AA	CT	GG	CT	AA	CC	TT	AG	AA	AG	CT	CC	GG	CC	CT	CC	CT	GG	CT	CC	AG	AG	CC	GG	AA	CC	AA	TT	CT	CT	CC	GG	TT	CC	TT	GG	AC
Columbia	6.872005476	6.872005476	5	6	6	6	241.76	CC	CT	TT	TT	AA	AC	CT	GG	CT	AC	CC	CT	GG	AA	GG	CC	CC	GG	CC	TT	CC	CT	GG	CT	CC	GG	AG	CC	GG	AG	CC	AA	TT	CT	CT	CC	AA	TT	CT	CT	GG	AC
Columbia	2.047912389		1	2	2	0	0	CT	CC	CT	TT	AA	AA	CT	GG	CT	AC	CT	TT	AA	AA	AA	TT	CC	GG	CC	CC	CC	CC	GG	TT	AC	AG	AA	CC	GG	AG	CC	AG	CT	CT	CC	CC	GG	CT	CT	TT	AA	CC
Columbia	7.594798084	7.594798084	6	11	11	8	279.41	CT	CC	CC	TT	AG	AC	TT	GG	CC	AA	TT	CT	AA	AG	AG	CC	CC	GG	CC	TT	CC	CC	GG	CT	CC	GG	GG	CC	GG	AG	CC	AG	CT	CT	CT	CC	GG	CT	CC	TT	AA	AA
Rambouillet	7.540041068	7.540041068	6	14	13	5	149.23	CC	CT	TT	CT	AA	AC	TT	GG	CT	AA	CT	TT	AG	AG	GG	CC	CC	GG	CC	CT	CC	CT	GG	TT	CC	AG	AG	CC	AG	AG	CC	AA	TT	TT	CC	CC	AA	CT	CT	TT	AG	CC
Columbia	1.689253936		2	4	1	0	0	CT	CC	TT	CT	AG	AC	TT	GG	CC	AA	CT	CT	AA	AG	AG	CC	CC	GG	CC	CC	CT	CC	GG	TT	CC	AG	AG	CC	AG	AG	AC	AA	TT	TT	CC	CC	AG	TT	CC	CC	AG	CC
Columbia	6.110882957	6.110882957	4	6	6	4	126.1	TT	CC	CT	CT	AA	AC	CC	GG	CT	CC	CC	TT	AG	AG	GG	CT	CC	GG	CC	CC	CT	CC	GG	TT	CC	AG	GG	CC	AA	AG	CC	AA	CT	TT	CT	CC	AG	CC	CC	CT	AG	CC
Columbia	7.586584531	7.586584531	7	15	14	12	415.94	CC	CT	TT	CT	AA	AA	CT	GG	CT	AA	CT	TT	AA	AA	AG	CC	CC	GG	CC	TT	CT	TT	GG	TT	CC	AG	GG	CC	AG	AG	CC	AA	TT	TT	TT	CC	AG	CT	CC	TT	AG	CC
Columbia	4.618754278	4.618754278	4	6	6	6	234.96	TT	CC	TT	CT	AG	AA	CT	GG	CC	AC	CC	TT	AG	AG	AG	TT	CC	GG	CC	TT	CC	CC	GG	CT	CC	AG	AG	CC	GG	AG	CC	AA	TT	TT	CC	CC	AG	CC	CT	TT	GG	AA
Columbia	8.501026694	8.501026694	8	11	11	11	441.8	CT	CT	TT	TT	AG	AA	TT	GG	TT	AC	CT	TT	AA	AA	AG	CC	CC	GG	CC	CT	CC	TT	GG	CT	CC	AG	AG	CC	GG	AA	CC	AG	CT	CT	TT	CC	AG	TT	CC	TT	AG	AC
Columbia	7.143052704	7.143052704	7	12	12	11	390.09	CC	CT	TT	TT	AA	AA	CC	GG	CT	AA	CT	TT	AA	AG	GG	CT	CT	GG	CC	CC	CT	CC	GG	CT	CC	GG	GG	CC	AG	AG	CC	AA	TT	TT	CT	CC	AG	TT	CC	TT	AG	CC
Columbia	8.566735113	8.566735113	7	12	12	12	443.16	CT	CT	TT	CT	AA	AC	TT	GG	CT	CC	TT	CT	AG	AA	AA	CC	CC	GG	CC	CT	CC	CC	GG	CT	CC	GG	AG	CC	GG	AG	CC	AG	CT	TT	CT	CC	AA	TT	CT	CT	AG	AC
Columbia	7.863107461	7.863107461	7	15	14	13	456.09	CC	TT	TT	TT	AA	AC	CT	GG	CT	AA	CC	TT	AG	GG	GG	CT	CC	GG	CC	TT	CC	CT	GG	TT	AC	GG	AG	CC	GG	AG	CC	AA	TT	TT	TT	CC	AG	CT	CC	TT	GG	AC
Polypay	7.006160164	7.006160164	7	14	14	10	368.32	CT	CC	CT	CC	AA	AA	CT	GG	CC	AC	CT	CT	AG	AG	GG	TT	CT	GG	CC	CC	CT	TT	GG	TT	CC	GG	AG	CC	GG	AA	CC	AA	CT	TT	CC	CT	AA	CT	CT	TT	AA	CC
Polypay	5.549623546	5.549623546	5	8	8	7	274.42	CT	CC	TT	TT	AA	AC	CT	GG	CT	AC	CT	TT	AA	AG	GG	CT	CC	GG	CT	CT	CC	TT	GG	CC	CC	GG	AG	CC	GG	AA	CC	AG	CC	CT	CT	CT	AA	CT	CC	TT	AG	CC
Polypay	8.528405202	8.528405202	8	17	16	14	549.75	CT	CC	CT	CT	AA	AA	CC	AG	CT	AC	TT	TT	GG	GG	AG	CT	CC	GG	CC	CT	CC	TT	GG	CT	CC	GG	AA	CC	GG	AA	CC	AG	CC	TT	CC	TT	AA	TT	CC	CT	AG	AC
Columbia	7.608487337	7.608487337	5	6	6	5	203.66	CT	CC	CT	CC	AA	AA	TT	GG	TT	AA	CT	TT	AA	AA	GG	CC	CC	GG	CC	CT	CC	CT	GG	TT	CC	AG	AG	CC	GG	AG	CC	AA	TT	TT	TT	CC	AG	TT	CC	??	AG	CC
Columbia	8.566735113	8.566735113	7	18	18	9.5	348.36	TT	CC	TT	CC	AA	AA	TT	GG	CT	AA	CT	CT	AG	AA	GG	CT	CC	GG	CC	CC	CC	TT	GT	CT	CC	AG	GG	CC	AG	AA	CC	AA	CT	TT	CT	CC	AG	CC	CC	CT	AG	AC
Columbia			6	12	12	10	408.23	CT	CT	TT	TT	AA	AA	TT	GG	CC	AA	CC	TT	AA	AA	AA	CT	CC	GG	CC	CT	CC	CT	GG	TT	CC	AG	AG	CC	AA	AA	CC	AA	TT	TT	TT	CC	AG	CT	CC	TT	AG	AC
Polypay	3.471594798	3.471594798	3	6	5	2	75.75	CC	CC	TT	TT	AA	AC	CT	GG	CT	AA	TT	TT	AG	AG	AG	CC	CC	AG	CC	CT	CC	TT	TT	TT	AC	GG	AA	CC	GG	AA	CC	AG	CT	TT	CT	CC	AA	CC	CC	CT	AG	CC
Polypay	6.50513347	6.50513347	6	12	12	11	356.52	CT	CC	TT	CT	AA	AA	CT	AG	CT	AA	CC	TT	AG	GG	GG	CC	CC	GG	CC	CC	CC	TT	GG	TT	CC	AG	AG	CC	GG	AG	CC	AA	CC	TT	CC	CT	AA	TT	CC	TT	AG	CC
Polypay	6.53798768	6.53798768	6	14	11	9	289.85	TT	CC	TT	CT	AA	AA	CT	GG	CC	CC	CC	CT	AG	GG	AG	CT	CC	GG	CC	CT	CT	CT	GG	TT	CC	GG	AA	CC	AG	AG	CC	AA	CT	TT	CC	CC	AA	CT	CC	TT	AA	AC
Columbia	8.59137577	8.59137577	8	16	16	12	437.72	CC	CC	TT	CC	AA	AC	CT	GG	TT	AC	CC	CC	GG	AG	AG	CT	CC	GG	CC	TT	CC	TT	GT	TT	CC	AG	AA	CC	AG	AA	CC	AA	TT	TT	CC	CC	AG	TT	CC	CT	AA	CC
Columbia	8.572210815	8.572210815	7	12	12	10	423.2	CT	CT	TT	CC	AA	AA	TT	GG	TT	AA	TT	CT	AG	AA	GG	CC	CC	GG	CC	CT	CC	CT	GG	TT	CC	GG	AA	CC	GG	AA	CC	AG	CT	CT	CT	CC	AG	TT	CC	CC	AA	CC
Polypay	7.542778919	7.542778919	7	13	11	11	380.56	TT	CT	CT	TT	AA	AA	TT	GG	TT	AC	CC	TT	AA	GG	AG	CT	CC	GG	CC	CT	CT	CC	GG	TT	CC	AG	AG	CT	GG	AA	CC	AG	CT	TT	CC	CT	AA	TT	CC	TT	AG	CC
Polypay	6.672142368	6.672142368	6	15	14	9	343.37	TT	CC	TT	CT	AA	AA	TT	AG	CT	CC	CT	TT	AG	GG	AG	CT	CC	GG	CC	CT	CC	TT	GG	CC	CC	GG	AA	CC	AA	AA	CC	AG	CT	TT	??	CT	AA	TT	CC	TT	GG	AC
Polypay	5.549623546	5.549623546	5	8	8	8	291.66	TT	CC	TT	CT	AA	AA	TT	AG	CT	AA	CT	TT	AG	GG	AA	CT	CC	GG	CC	TT	CC	TT	GG	TT	AC	GG	AG	CC	AG	AG	CC	AG	CC	TT	CC	CC	AA	TT	CC	TT	GG	CC
Polypay	6.546201232	6.546201232	5	10	10	10	342.01	CT	CC	CT	TT	AA	AC	TT	GG	CC	AA	CT	CT	AG	AA	GG	CC	CC	GG	CT	CC	CC	CT	GG	TT	CC	GG	AA	CC	AG	GG	CC	AG	CT	TT	CC	CT	AA	CT	CC	TT	AG	AC
Columbia	2.620123203		2	3	2	2	46.27	CT	CC	CT	CT	GG	AA	TT	GG	CT	AA	CT	CT	AG	AA	GG	CC	CC	GG	CC	CC	CC	CC	GG	TT	CC	AG	AA	CC	AG	AG	AC	AA	TT	CT	CC	CC	AG	CT	CC	CC	GG	AA
Columbia	8.577686516	8.577686516	8	14	14	13	435.45	CC	CC	CT	CC	AA	AC	TT	GG	CT	AC	CT	TT	AG	AG	GG	CC	CC	GG	CC	CT	CC	TT	GG	TT	CC	AG	GG	CC	GG	AG	CC	AG	CT	TT	CT	CC	AG	CT	CC	TT	AG	CC
Polypay	2.57357974		2	3	3	2	64.41	CT	CT	TT	TT	AA	AA	CT	GG	CT	AC	CC	TT	AG	GG	AG	CC	CC	GG	CC	TT	CC	CT	GG	TT	CC	GG	AG	CC	AA	AA	AA	AA	CC	TT	CT	CC	AG	CT	CC	CT	AG	AC
Polypay	6.685831622	6.685831622	6	7	7	6	241.76	TT	CC	TT	CT	AA	AA	CT	AG	TT	AC	CT	TT	AG	AG	AG	CT	CC	AG	CC	CT	CC	CC	GG	TT	AC	AG	GG	CC	AA	AG	CC	AG	CT	CT	CC	CC	AA	CT	CC	TT	GG	AC
Polypay			5	9	9	6	178.26	CT	CC	CT	TT	AA	AA	CT	GG	CC	CC	CT	CT	AG	GG	AG	CC	CC	GG	CC	CT	CC	CT	GT	CT	AC	GG	AG	CC	AG	GG	CC	AG	CT	TT	??	CC	AA	TT	CC	TT	AG	AC
Polypay	6.409308693	6.409308693	5	10	10	9	292.57	CT	CC	CT	CT	AA	AA	CT	GG	CT	CC	CT	TT	AG	AG	AG	CT	CC	GG	CC	CC	CC	CT	GT	CT	CC	GG	GG	CC	GG	AA	CC	AA	CT	TT	CT	CT	AA	TT	CC	TT	GG	AA
Columbia	5.612594114	5.612594114	4	5	5	4.5	173.27	CT	CC	TT	CT	AG	AA	CC	GG	CC	AA	CT	CT	AG	AA	AG	CT	CC	GG	CC	CC	CC	CT	GG	TT	CC	AG	AA	CC	GG	AG	AC	AA	TT	TT	CC	CC	GG	CT	CC	TT	AG	CC
Columbia	4.5229295	4.5229295	3	5	5	5	217.72	CC	CT	TT	CT	GG	AA	TT	GG	TT	AA	CC	CT	GG	AG	AG	CT	CC	GG	CC	TT	CC	CC	GG	TT	CC	AG	AG	CC	GG	AA	AC	AA	TT	TT	CT	CC	AG	CT	CC	CT	GG	CC
Polypay	7.567419576	7.567419576	7	12	10	8	354.71	CT	CC	TT	CT	AA	AA	CT	GG	CC	AA	CC	TT	AA	AG	AG	CT	CC	GG	CC	CT	CC	CT	GG	CT	CC	AG	AG	CC	AG	AG	CC	AA	CC	TT	TT	CT	AA	TT	CC	TT	GG	AC
Polypay	7.701574264	7.701574264	7	14	14	12	468.56	TT	CC	TT	CT	AA	AA	CT	GG	CC	CC	TT	CC	AG	AG	AG	CT	CC	GG	CC	TT	CC	TT	GG	TT	CC	GG	AG	CC	GG	GG	CC	AG	CC	CT	CT	CT	AA	TT	CT	TT	AG	AC
Polypay	7.466119097	7.466119097	7	13	11	10	354.26	CT	CC	TT	TT	AA	AA	CT	AA	CC	AC	TT	TT	AA	AA	AG	CT	CC	GG	CC	CT	CT	TT	GG	CT	CC	GG	AA	CC	GG	AA	CC	AA	CT	TT	CC	CT	AA	CT	CT	CT	AG	CC
Polypay	5.779603012	5.779603012	5	8	7	7	257.64	TT	CC	TT	CT	AA	AA	TT	AA	CT	AC	CT	TT	GG	GG	GG	CT	CC	GG	CC	CT	CC	CT	GG	CT	CC	GG	AA	CC	GG	AA	CC	AA	CT	TT	CC	CC	AA	CT	CC	TT	GG	CC
Columbia	8.542094456	8.542094456	8	17	17	12	415.94	CT	CT	CC	CC	AA	AA	CT	GG	TT	AA	CT	CT	AA	GG	AA	CC	CC	GG	CC	CC	CC	CT	GG	TT	CC	AG	GG	CC	AG	AG	CC	AA	TT	CT	CT	CC	AA	CT	CC	TT	AA	AC
Columbia	5.475701574	5.475701574	5	6	6	4	168.96	CC	CC	CT	CT	AA	AA	CT	GG	CT	AA	CT	CT	GG	AG	GG	CT	CC	GG	CC	CT	CC	CC	GG	CT	CC	GG	AG	CC	AG	AG	AC	AA	TT	CT	CC	CC	AA	TT	CC	TT	GG	CC
Polypay	4.443531828	4.443531828	3	6	6	5	169.19	CT	CC	CC	CT	AA	AC	CC	GG	CT	CC	CT	TT	AA	AG	AA	TT	CC	GG	CC	CT	CC	CT	GG	CT	CC	GG	AA	CC	AG	AG	CC	AA	CT	TT	CC	CC	AA	CT	CC	TT	AG	AC
Polypay	4.459958932	4.459958932	4	7	7	6	213.19	TT	CC	TT	CT	AA	AA	CC	GG	CT	AC	TT	TT	GG	GG	GG	CT	CC	GG	CC	CT	CC	CT	GT	CT	CC	AG	AG	CC	GG	AA	AC	AA	CT	TT	CC	CT	AA	CT	CC	TT	GG	AC
Polypay	7.572895277	7.572895277	7	18	17	13	497.59	TT	CC	TT	CT	AA	AC	CT	GG	TT	AC	CT	TT	AG	GG	GG	CT	CC	GG	CC	CT	CT	TT	GT	CT	CC	GG	AG	CT	AG	AA	CC	AG	CC	TT	TT	TT	AA	TT	CC	TT	AA	AC
Polypay	3.488021903	3.488021903	2	3	3	2	69.85	TT	CC	TT	TT	AA	CC	CT	GG	TT	AC	CC	CT	GG	GG	AG	TT	CC	GG	CC	CC	CT	CT	GG	CT	CC	GG	AG	CC	AA	AG	CC	AG	CC	TT	CT	CC	AA	CT	CC	TT	GG	CC
Columbia	8.553045859	8.553045859	8	18	18	13	443.61	CT	CC	TT	CT	AA	CC	TT	GG	CT	AA	CT	TT	AA	AA	GG	CC	CC	GG	CC	CT	CC	CC	GG	TT	CC	AG	AG	CC	AG	AG	CC	AA	TT	CT	CT	CC	AA	TT	CC	TT	AG	AC
Columbia	6.412046543	6.412046543	6	10	9	8	312.07	TT	CC	TT	TT	AG	AA	TT	GG	CT	AC	CC	TT	AG	AG	AA	CC	CC	GG	CC	CC	CT	CC	GG	TT	CC	AG	AG	CC	AG	AG	CC	AA	TT	TT	CC	CC	AG	TT	CT	TT	AG	AA
Polypay	4.911704312	4.911704312	5	10	8	5	173.73	TT	CC	TT	TT	AA	AA	TT	GG	TT	CC	CT	TT	AG	GG	GG	CT	CC	GG	CC	TT	CT	CT	GG	CT	CC	GG	AA	CC	GG	AA	CC	AG	CT	TT	CT	CC	AA	CT	CT	TT	GG	AC
Polypay	4.459958932	4.459958932	4	6	6	6	228.16	TT	CC	TT	CT	AA	AC	CC	GG	TT	AC	CT	TT	GG	GG	GG	CC	CC	GG	CC	CT	CC	CT	GT	TT	CC	GG	AA	CC	GG	AA	AC	AG	CT	TT	CC	CC	AA	CT	CC	CT	GG	AC
Polypay	6.50513347	6.50513347	5	10	8	7	240.4	CT	CC	CT	TT	AA	AA	CC	GG	CT	AC	CT	TT	GG	GG	GG	CC	CC	GG	CC	CT	CC	TT	GG	TT	CC	AG	AG	CC	GG	AG	CC	AG	CT	TT	CC	CT	AA	CT	CT	TT	GG	CC
Polypay	6.548939083	6.548939083	6	11	11	11	353.8	TT	CC	TT	CT	AA	AA	CT	AG	CT	AC	CC	CT	AG	GG	AA	CT	CC	GG	CT	CT	CC	TT	GG	CT	CC	GG	AG	CC	GG	AG	CC	AA	CT	CT	CT	CT	AA	TT	CC	TT	GG	AC
Columbia	8.553045859	8.553045859	7	14	11	9	357.43	CC	CT	TT	TT	AA	AA	CT	GG	CT	AC	CT	CT	AA	AG	AG	CT	CC	GG	CC	CC	CC	CT	GG	TT	AC	AA	AG	CC	GG	AA	CC	GG	CT	CT	CT	CT	AG	CC	CC	TT	GG	AA
Columbia	8.509240246	8.509240246	6	15	14	8	307.76	TT	CC	CT	CT	AG	AA	CT	GG	TT	AA	CT	CC	AA	AG	AG	CT	CC	GG	CC	CC	CT	CT	GG	TT	AC	GG	AG	CC	GG	AA	CC	AA	TT	CT	CT	CC	AA	TT	CC	TT	AG	AC
Polypay	5.538672142	5.538672142	5	7	7	7	299.37	TT	CC	TT	CC	AA	AA	CT	GG	CT	AC	CT	TT	AA	AG	GG	TT	CT	GG	CC	CT	CC	CT	GG	TT	CC	GG	AG	CC	AG	AA	CC	AA	CT	TT	CC	CT	AA	TT	CC	TT	AA	CC
Polypay	6.428473648	6.428473648	6	16	16	11	410.05	CT	CC	TT	CT	AA	AC	CC	AG	CT	CC	CT	TT	AG	AG	GG	CT	CC	GG	CC	CT	CC	CT	GG	TT	CC	GG	AG	CT	AG	AA	CC	AG	CT	CT	CC	CT	AA	CT	CT	TT	AG	CC
Polypay	6.562628337	6.562628337	6	10	10	10	323.86	TT	CC	TT	TT	AA	AA	CC	GG	CT	AC	CT	TT	AG	AG	AG	CC	CC	GG	CC	CC	CC	TT	GG	TT	CC	GG	AA	CC	AG	AG	CC	AA	CT	CT	CC	CT	AA	TT	CC	TT	AG	AA
Polypay	6.480492813	6.480492813	6	10	10	7	232.69	TT	CC	TT	CC	AA	AA	CT	AG	CT	AC	CT	TT	AG	GG	GG	TT	CC	GG	CC	TT	CT	CT	GG	TT	CC	GG	AG	CC	GG	GG	CC	AA	CC	TT	CT	CC	AA	CC	CC	TT	GG	CC
Polypay	6.083504449	6.083504449	6	11	9	7	279.87	CT	CC	CT	CT	AA	CC	CT	GG	TT	CC	TT	TT	AA	AG	GG	CT	CC	GG	CC	CT	CT	CT	GG	CT	CC	GG	GG	CC	GG	AG	CC	AA	CC	CT	CT	CT	AA	CT	CC	CT	GG	CC
Polypay	8.550308008	8.550308008	8	22	21	16	485.34	TT	CC	TT	TT	AA	AA	CT	AG	TT	AA	CT	TT	AG	GG	AG	CC	CC	GG	CC	CT	CT	CT	GG	TT	CC	AG	AA	TT	GG	AA	CC	AA	CT	TT	CT	CT	AA	TT	CC	TT	AG	CC
Polypay	6.516084873	6.516084873	6	13	13	11	321.14	TT	CC	TT	CT	AA	AA	TT	AG	CT	AA	TT	TT	AG	GG	AG	CT	CC	GG	CC	TT	CC	CT	GT	TT	CC	GG	AG	CT	AG	AG	CC	AG	CC	CT	CT	CT	AA	TT	CC	TT	AA	AC
Polypay	3.501711157	3.501711157	3	4	4	4	136.08	TT	CC	TT	CC	AA	AC	TT	GG	TT	AA	TT	TT	AG	GG	AG	CT	CC	GG	CC	TT	CC	TT	GG	TT	CC	GG	AG	CC	AG	GG	CC	AG	CC	TT	CC	CC	AA	TT	CT	TT	GG	CC
Polypay	7.430527036	7.430527036	7	14	14	12	418.67	TT	CC	TT	TT	AA	AA	TT	GG	CC	AA	CC	TT	AG	GG	AG	CT	CC	GG	CC	CT	CT	CT	GG	TT	CC	GG	AG	??	GG	AG	CC	AA	CT	TT	CT	TT	AA	CT	CC	TT	AA	AC
Polypay	6.584531143	6.584531143	5	10	9	8	257.19	TT	CC	TT	CT	AA	AA	CT	AG	CT	AA	CT	CT	AG	AG	GG	CT	CC	GG	CC	TT	CC	CT	GT	TT	CC	GG	AG	CT	GG	AA	CC	AA	CC	CT	CC	CT	AA	CT	CC	TT	AG	AC
Polypay	6.551676934	6.551676934	6	13	13	8	275.78	TT	CC	TT	CT	AA	AC	TT	GG	CT	AC	CT	TT	AG	AG	AG	CT	CC	GG	CC	CT	CT	CT	GT	CT	CC	AG	AA	CC	AG	AG	CC	AA	CT	TT	TT	CT	AA	CT	CC	CT	GG	AC
Polypay	5.451060917	5.451060917	3	6	6	6	211.83	CT	CC	TT	TT	AA	AA	TT	GG	CT	AA	CT	CT	AG	GG	GG	CC	CC	GG	CC	TT	CT	CT	GT	CT	CC	GG	AA	CT	AG	AG	CC	AG	CT	TT	CT	CC	AA	TT	CC	TT	GG	AC
Polypay	6.46954141	6.46954141	6	14	14	13	421.84	TT	CC	CT	CT	AA	AA	CC	GG	TT	AA	CT	CT	AG	GG	AA	CT	CC	GG	CC	CC	CT	CC	GG	CT	CC	GG	AA	CC	AG	AG	CC	AG	CC	TT	CC	CC	AA	TT	CC	TT	GG	CC
Polypay	4.454483231	4.454483231	4	7	7	4	159.21	TT	CC	TT	CC	AA	AA	CT	AG	CT	AC	CC	CT	AA	GG	GG	CT	CC	GG	CC	CT	CC	CT	GG	CT	AC	AG	AA	CC	AA	AG	CC	AA	CT	TT	CT	CT	AA	CT	CC	TT	GG	CC
Polypay	3.942505133	3.942505133	3	5	5	4	126.55	TT	CC	TT	CT	AA	AC	TT	GG	CT	CC	CT	TT	AG	AG	GG	CT	CC	GG	CC	CT	CC	CT	GG	TT	CC	GG	AG	CC	AG	GG	CC	AG	CC	TT	TT	CC	AA	TT	CC	CT	AG	AA
Polypay	8.531143053	8.531143053	6	14	14	10	319.78	CT	CC	TT	TT	AA	AC	CT	AG	CC	AA	CT	TT	AA	AG	AG	TT	CT	GG	CC	TT	CC	TT	GG	TT	CC	GG	AA	CC	AG	AG	CC	AA	CT	TT	CT	CT	AA	CC	CC	TT	GG	CC
Polypay	6.551676934	6.551676934	6	17	17	10	283.95	CT	CC	CT	CT	AA	AA	CT	GG	CT	AC	CC	TT	AG	GG	AG	CC	CC	GG	CC	CT	CT	CT	GG	TT	CC	GG	AA	CT	GG	AA	CC	AA	CT	TT	CC	CT	AA	CT	TT	TT	AG	CC
Polypay	6.557152635	6.557152635	6	14	14	9.5	330.22	TT	CC	TT	CT	AA	AA	CC	GG	CT	CC	CT	CT	AG	AG	AA	CC	CC	GG	CC	CC	CC	CT	GG	CC	CC	GG	AG	CC	GG	AA	CC	AG	CC	CT	CT	TT	AA	CT	CC	TT	AG	AA
Polypay	8.5229295	8.5229295	8	21	21	15	510.75	CT	CC	TT	CC	AA	AA	CC	GG	CC	AA	CT	TT	AG	GG	AG	CT	CC	GG	CC	CT	CC	CC	GG	CT	CC	GG	AA	CC	GG	AA	CC	AA	TT	TT	CC	CC	AA	CT	CT	TT	AA	AA
Polypay	2.422997947		1	2	2	2	40.82	TT	CC	TT	TT	AA	AA	TT	GG	TT	AC	TT	TT	AG	AG	GG	CT	CC	GG	CC	CT	CT	TT	GG	TT	CC	GG	AA	CC	AG	AG	CC	AA	CT	TT	??	CC	AA	TT	CC	TT	AG	AC
Polypay	6.576317591	6.576317591	6	10	9	9	372.4	TT	CC	TT	TT	AA	AC	CT	AG	TT	CC	CT	CC	GG	AG	GG	TT	CC	GG	CT	CC	CT	TT	GG	CT	CC	GG	GG	CT	AG	GG	CC	AA	CT	TT	CT	CC	AA	TT	CC	TT	GG	AC
Polypay	6.587268994	6.587268994	6	12	10	8.5	272.16	CT	CC	TT	TT	AA	AA	TT	GG	CC	AA	CC	TT	AG	GG	GG	CC	CC	GG	CC	CC	CT	TT	GG	TT	CC	GG	GG	CC	GG	AA	CC	AA	CC	TT	CC	CT	AA	TT	CC	TT	AA	CC
Polypay	7.455167693	7.455167693	3	7	6	3.5	96.62	CC	CC	CT	TT	AA	AA	TT	GG	CC	AA	CC	TT	AA	AG	AA	CT	CC	GG	CT	CT	CT	CT	GG	TT	CC	GG	AG	CC	GG	AG	CC	AA	CT	TT	CT	CC	AA	CT	CT	CT	AG	CC
Polypay	6.557152635	6.557152635	6	12	12	10	341.1	TT	CC	TT	TT	AA	AA	CT	GG	CC	AC	CT	TT	AG	GG	AG	CT	CC	GG	CT	CC	CC	TT	GG	CT	AC	AG	AG	CC	GG	AG	CC	AA	CT	TT	CT	CT	AA	TT	CC	TT	GG	AC
Polypay	6.559890486	6.559890486	5	13	13	9	278.96	TT	CC	TT	TT	AA	AA	CC	AG	TT	CC	CT	TT	AG	GG	GG	CT	CC	GG	CT	CT	CC	CT	GG	TT	CC	GG	AG	CC	AG	AA	CC	AG	CT	TT	CC	CC	AA	CT	CC	TT	GG	AC
Polypay	3.515400411	3.515400411	2	4	3	3	99.34	TT	CC	TT	CT	AA	AC	TT	AG	CT	AC	CT	TT	GG	GG	GG	CT	CC	GG	CC	TT	CC	CT	GG	TT	CC	GG	GG	CT	GG	AG	CC	AG	CT	CT	CC	CC	AA	TT	CC	TT	AA	AC
Polypay	8.533880903	8.533880903	8	20	17	12	458.13	CC	CC	CT	CT	AA	AA	CT	AG	CC	AC	CT	TT	AA	AG	AG	TT	CC	GG	CC	CT	CT	CT	GG	TT	CC	AG	GG	CT	GG	AA	CC	AG	CT	TT	CC	CC	AA	TT	CC	TT	AG	AC
Polypay	3.490759754	3.490759754	3	3	3	3	129.27	TT	CC	CT	CT	AA	AC	TT	GG	CT	CC	CC	TT	GG	AG	GG	CT	CC	GG	CC	CT	CT	CT	GG	CT	AC	GG	AA	CC	AA	AA	CC	GG	CC	CT	CC	CC	GG	CT	CC	TT	AG	AA
Polypay	3.515400411	3.515400411	3	4	3	2.5	112.49	TT	CT	TT	CT	AA	AA	TT	GG	CT	AC	CT	TT	AG	GG	GG	CC	CC	GG	CC	CT	CT	TT	GG	CT	CC	GG	AG	CT	GG	AA	CC	AA	CT	TT	CC	CC	AA	CT	CT	TT	GG	AC
Polypay	5.549623546	5.549623546	4	11	11	8	240.4	CT	CC	CT	TT	AA	CC	TT	GG	TT	CC	TT	TT	AG	GG	GG	CC	CC	GG	CC	TT	CC	CT	GG	CT	CC	GG	GG	CC	GG	AG	CC	AG	CC	CT	CC	CC	AA	TT	CC	TT	GG	CC
Polypay	3.504449008	3.504449008	3	4	4	3	128.37	CT	CC	TT	TT	AA	AA	CT	AG	TT	CC	CT	TT	GG	GG	GG	CC	CC	GG	CC	CT	CC	CC	GG	TT	CC	AG	AA	CC	AG	AG	AC	AG	CT	TT	CC	CC	AA	TT	CT	TT	GG	CC
Polypay	6.581793292	6.581793292	6	11	11	11	374.21	TT	CC	TT	CT	AA	AA	CT	GG	CC	CC	CC	TT	AG	GG	AG	CT	CC	GG	CC	CT	CC	CT	GT	CT	CC	GG	GG	CC	GG	AG	CC	GG	CC	CT	CT	CT	AA	TT	CC	TT	GG	AC
Polypay	6.592744695	6.592744695	6	10	9	8	276.24	CC	CC	CT	CT	AA	AA	TT	GG	CT	AC	CT	TT	AA	AA	GG	CT	CC	GG	CT	CC	CC	TT	GG	CT	CC	GG	AA	CC	AG	GG	CC	AA	CT	TT	CT	CT	AA	CT	CC	TT	AG	AA
Polypay	4.290212183	4.290212183	3	8	8	3	74.84	TT	CC	TT	TT	AA	AC	TT	GG	TT	AC	CT	TT	GG	GG	AG	CC	CC	GG	CC	CT	CT	CT	GG	CT	CC	GG	AG	CT	AG	GG	CC	AA	CC	CT	TT	CT	AA	TT	CC	CT	AG	AC
Polypay	5.456536619	5.456536619	5	8	8	7	263.08	TT	CC	CT	CT	AA	AA	CC	GG	CT	AA	TT	TT	AG	AG	GG	TT	CT	GG	CT	TT	CT	CT	GG	CT	CC	GG	GG	CC	GG	AG	CC	AG	CC	TT	CC	CC	AA	TT	CT	TT	GG	AC
Polypay	6.562628337	6.562628337	5	9	9	7	268.53	CT	CC	CT	TT	AA	AC	CT	GG	TT	AC	CC	TT	AG	GG	AG	CC	CC	GG	CT	CT	CC	TT	GG	CT	CC	GG	AG	CC	GG	AG	CC	AA	CC	CT	CC	CT	AA	TT	CC	TT	GG	AC
Polypay	7.550992471	7.550992471	7	15	15	13	356.07	TT	CC	TT	TT	AA	AA	CT	GG	CC	AA	CT	TT	AA	GG	GG	CT	CC	GG	CC	CT	CT	TT	GG	CT	CC	GG	GG	CT	GG	AA	CC	AG	CT	TT	TT	TT	AA	TT	CC	TT	AG	CC
Polypay	8.13963039	8.13963039	8	19	19	15	477.63	TT	CC	CT	CT	AA	AA	TT	GG	TT	AC	TT	TT	AG	AG	GG	CT	CC	GG	CC	CT	CT	TT	GG	CT	CC	GG	GG	CC	GG	AA	CC	AG	CC	TT	CC	CT	AA	TT	CC	TT	AA	AC
Polypay	8.533880903	8.533880903	7	12	11	11	370.13	CT	CC	TT	TT	AA	AA	TT	GG	CT	AC	TT	CC	GG	AG	GG	CC	CC	GG	CC	CC	CC	CT	GG	CT	CC	GG	GG	CC	GG	GG	CC	AG	CC	TT	CC	CT	AA	TT	CC	TT	GG	CC
Polypay	6.554414784	6.554414784	4	8	8	7	186.88	TT	CC	TT	CT	AA	AA	TT	GG	CC	AA	CT	CT	AA	GG	AG	CT	CT	GG	??	CT	CC	CT	GT	TT	CC	GG	AA	CC	AG	AA	CC	AA	CT	TT	CC	CT	AA	TT	CC	CT	GG	AC
Polypay	6.557152635	6.557152635	6	16	15	12	429.55	TT	CC	TT	TT	AA	AA	CT	GG	CT	AC	CC	TT	AA	GG	AG	CC	CC	GG	TT	CT	CC	TT	GG	CT	AC	AG	AG	CC	GG	AG	AC	AG	CT	TT	CT	CT	AA	TT	CC	TT	GG	AC
Polypay	8.5229295	8.5229295	6	15	15	13	437.72	TT	CC	TT	CC	AA	AA	CT	AG	CT	AC	CC	TT	GG	AG	GG	CC	CC	GG	??	CT	CC	CC	GG	TT	CC	AG	AG	CC	AG	AA	CC	AG	CT	TT	CT	CT	AG	CC	CC	TT	AG	AC
Polypay	5.467488022	5.467488022	3	6	5	5	175.09	CT	CC	CT	CT	AA	AA	CT	GG	CC	CC	TT	TT	AG	AG	GG	CT	CC	AG	CC	CC	CC	CT	GG	CT	AC	GG	AA	CC	GG	AG	CC	AA	TT	TT	CC	CC	AA	TT	CC	TT	AG	CC
Polypay	6.584531143	6.584531143	5	17	17	12	394.63	TT	CC	TT	CT	AA	AA	TT	AG	CC	AA	TT	TT	AG	GG	GG	CC	CC	GG	TT	CT	CT	CT	GG	TT	CC	GG	AG	CC	AG	AG	CC	AG	CC	TT	CT	CT	AA	TT	CT	TT	AA	AC
Polypay	1.593429158		1	1	1	1	32.66	CT	CC	CT	TT	AA	AA	CT	AA	CC	AC	CT	TT	GG	GG	GG	CT	CC	GG	??	CC	??	TT	GG	TT	CC	GG	AA	CC	AG	AG	CC	AG	CT	CT	CT	CC	AA	CT	CT	??	AG	AA
Polypay	6.466803559	6.466803559	6	14	13	11	316.15	CT	CC	CT	CC	AA	AA	TT	GG	CT	AC	CT	TT	AG	AG	GG	CT	CC	GG	??	CT	CC	CT	GG	CT	CC	AG	AG	CT	GG	GG	CC	AG	CC	CT	CC	CT	AA	TT	CC	TT	GG	AC
Polypay	6.559890486	6.559890486	6	14	13	12	415.04	TT	CC	TT	TT	AA	AA	CT	AG	CC	AC	CC	TT	AG	AG	GG	CT	CC	GG	??	TT	CC	CT	GG	CT	CC	GG	AG	CC	GG	AG	CC	AG	CT	TT	CC	CT	AA	CC	CC	TT	AA	CC
Polypay	6.562628337	6.562628337	6	15	10	8	261.72	TT	CC	TT	CT	AA	AA	CC	AG	TT	CC	CT	TT	AA	AA	AG	CC	CC	GG	CC	CT	CC	CC	GG	TT	CC	GG	AA	CC	AG	AG	CC	GG	CC	TT	CC	CC	AA	CT	CT	TT	AG	AC
Polypay	4.07118412	4.07118412	3	13	13	3	93.44	CT	CC	CT	CC	AA	AA	CC	GG	CT	AC	CT	TT	AG	GG	AA	CT	CT	GG	??	CC	CC	CT	GG	TT	CC	AG	AA	CC	AA	AG	CC	AG	CC	TT	CC	CT	AA	TT	CC	TT	AG	CC
Polypay	8.531143053	8.531143053	8	16	15	12	422.75	CC	CC	TT	CT	AA	AC	CT	GG	TT	AC	TT	TT	AG	AG	AG	TT	CC	GG	CC	CC	CT	TT	GG	CC	CC	GG	AG	CC	GG	GG	CC	AA	CT	TT	CT	CT	AA	TT	CC	TT	GG	CC
Polypay	6.592744695	6.592744695	5	15	14	7	239.5	TT	CC	TT	TT	AA	AC	CT	GG	CT	AC	CT	TT	AG	GG	GG	CT	CC	GG	??	CT	CC	CT	GG	TT	CC	AG	AA	CC	AG	AA	CC	AG	CT	TT	CC	CC	AA	TT	CC	TT	GG	AC
Polypay	6.527036277	6.527036277	5	14	10	7	215.46	CT	CC	TT	CT	AA	AA	CC	GG	CC	AC	CC	CT	GG	GG	AG	CT	CC	GG	CC	CC	CT	TT	GG	TT	AA	GG	AG	CC	GG	AG	CC	AA	CT	TT	CT	CT	AA	CT	CC	TT	AG	CC
Polypay	6.527036277	6.527036277	6	11	11	8.5	266.71	CT	CC	CT	CC	AA	AC	CT	GG	CT	AC	CC	CT	AG	AG	AG	TT	CC	GG	CC	CT	CC	CT	GT	CT	CC	GG	AA	CC	GG	AG	CC	AA	CC	TT	CC	CT	AA	TT	CT	TT	AG	CC
Polypay	7.559206023	7.559206023	7	16	16	9	300.28	CT	CC	TT	CT	AA	AA	CT	GG	TT	AC	CT	CT	AG	AG	AG	CT	CC	GG	CC	CT	TT	TT	GT	TT	CC	GG	AG	CT	GG	AG	CC	AA	CT	CT	CT	CC	AA	TT	CC	CT	GG	CC
Polypay	7.279945243	7.279945243	7	14	14	12	424.56	CT	CC	TT	CT	AA	AC	CC	GG	CC	CC	TT	TT	AG	GG	GG	CT	CC	GG	CC	CC	CC	TT	GG	CT	AC	AG	AG	CC	GG	AG	CC	AG	TT	TT	CC	CC	AA	TT	CC	TT	GG	AC
Polypay	7.58110883	7.58110883	7	15	15	9	332.48	TT	CC	TT	CT	AA	AA	CT	AG	TT	CC	CC	TT	AA	GG	AG	TT	CC	GG	CC	CC	CC	TT	GG	CT	CC	GG	GG	CC	AG	AG	CC	GG	CC	TT	CC	CC	AG	CC	CC	TT	AG	CC
Polypay	7.515400411	7.515400411	7	17	16	12	360.15	CT	CC	CT	CT	AA	AA	TT	GG	CT	AC	CC	TT	AA	GG	AA	CT	CC	GG	CC	CT	CT	CT	GG	CT	CC	GG	AA	CT	GG	AG	CC	AG	CT	TT	CC	CT	AA	TT	CT	TT	AG	CC
Polypay	6.598220397	6.598220397	6	15	15	13	407.78	CT	CC	CT	CC	AA	AA	CT	GG	CT	AC	CT	TT	GG	AG	GG	CC	CC	GG	CC	TT	CC	CT	GG	CT	CC	GG	AG	CC	GG	AG	CC	AG	CT	TT	CC	CT	AA	CT	CC	TT	AA	AC
Polypay	7.550992471	7.550992471	7	15	12	9	300.73	TT	CC	TT	CT	AA	AC	CT	GG	CT	CC	CT	TT	AG	AG	AG	CT	CC	GG	CC	TT	CC	TT	GG	CC	AC	AG	GG	CC	GG	AG	AC	AA	CT	TT	TT	CC	AA	CT	CC	TT	AA	AC
Polypay	4.862422998	4.862422998	3	5	5	3	107.95	TT	CC	TT	CT	AA	AC	CT	AG	CT	??	CT	TT	AA	GG	AG	CC	CC	GG	CC	CT	CC	CT	GG	CC	AC	AG	GG	CC	AG	AA	AC	AG	CC	TT	CT	CC	AA	CT	CC	TT	GG	CC
Polypay	5.56605065	5.56605065	5	12	11	9	262.18	CT	CC	TT	CT	AA	CC	CT	GG	CC	AA	TT	CT	GG	GG	GG	CC	CC	GG	CC	CT	CT	TT	GG	TT	CC	GG	AA	CC	GG	AG	CC	AG	CT	TT	CT	CC	AA	TT	CC	CT	AG	AA
Polypay	8.550308008	8.550308008	8	22	18	15	474.46	TT	CC	TT	TT	AA	AC	CC	GG	CT	CC	CT	TT	AA	GG	AG	TT	CC	GG	??	TT	CT	TT	GG	CT	CC	GG	AG	CC	GG	AG	CC	AG	CC	TT	CT	CC	AA	CT	CC	TT	AA	AA
Polypay	5.954825462	5.954825462	4	10	10	7	216.82	CT	CC	TT	TT	AA	AC	CC	GG	CT	AC	CT	TT	AG	GG	AA	TT	TT	GG	??	CT	CC	CC	GT	TT	CC	GG	AG	CC	GG	AG	CC	AA	CT	TT	CC	CT	AA	CT	CC	TT	GG	AC
Polypay	3.545516769	3.545516769	2	4	4	0.5	20.41	CT	CC	CT	CT	AA	AA	CC	GG	TT	AC	CC	TT	AG	GG	GG	CT	CC	GG	CC	CT	CT	CT	GT	TT	CC	GG	AG	CC	GG	AG	CC	AG	CT	TT	CC	CC	AA	TT	CC	TT	AG	AC
Polypay	7.550992471	7.550992471	7	13	12	12	435	TT	CC	TT	CT	AA	AA	CT	AG	CT	AC	CC	CT	AG	AG	GG	CT	CC	GG	CC	CT	CC	CT	GG	TT	CC	AG	GG	CT	GG	AG	CC	AA	CC	CT	CC	CT	AA	CT	CC	TT	GG	CC
Polypay	7.564681725	7.564681725	7	17	17	12	433.63	TT	CC	TT	CT	AA	AC	CT	GG	CT	CC	TT	CC	AG	GG	AG	CC	CC	GG	CT	CT	CC	CT	GG	CT	AC	GG	AA	CC	GG	GG	CC	AA	CT	TT	CT	CC	AA	CT	CT	TT	AG	AA
Polypay	7.575633128	7.575633128	7	15	15	12	418.67	TT	CC	TT	CT	AA	AA	CT	AG	CT	AC	CT	TT	AG	AG	GG	CC	CC	GG	CT	CT	CC	CC	GG	CT	CC	GG	AA	CC	AG	AG	CC	AG	CC	TT	CC	CT	AA	TT	CC	CT	GG	AC
Polypay	7.586584531	7.586584531	7	17	17	13	412.32	CT	CC	TT	CT	AA	AA	CT	GG	CC	CC	CT	CT	AG	GG	GG	CT	CC	GG	CC	CC	CC	CT	GG	TT	CC	AG	AG	CT	GG	AA	CC	AG	TT	CT	??	CT	AG	CT	CC	TT	AG	AC
Polypay	6.009582478	6.009582478	6	10	10	6.5	209.11	CC	CC	TT	CT	AA	AA	TT	GG	CT	CC	TT	CT	GG	GG	GG	CT	CT	GG	CC	CT	CC	TT	GG	TT	CC	AG	AG	CC	GG	AG	CC	AG	TT	CT	CT	CT	AA	CT	CC	CT	GG	CC
Polypay	7.545516769	7.545516769	6	15	15	13	426.38	CC	CC	CT	TT	AA	AA	CC	AG	CC	AC	TT	TT	AG	AG	GG	CC	CC	GG	CT	CC	CC	TT	GG	CT	CC	AG	AA	CC	AG	AA	CC	AA	TT	CT	CT	CC	AA	TT	CC	TT	AA	AA
Polypay	8.542094456	8.542094456	8	21	21	16	449.06	TT	CT	TT	CT	AA	AC	TT	AG	CC	AC	TT	TT	GG	GG	AG	CT	CC	GG	CC	CC	CT	CT	GG	TT	CC	GG	GG	CC	AG	AG	CC	AA	TT	CT	CC	CT	AA	CT	CC	TT	GG	AC
Polypay	8.542094456	8.542094456	7	16	16	13	405.51	CT	CC	TT	CT	AA	AC	TT	AG	CC	AC	CT	TT	GG	GG	AG	CT	CC	GG	CC	TT	CC	CT	GT	CT	CC	AG	AG	CC	GG	GG	AC	AA	TT	TT	CC	CC	AA	CT	CC	TT	AG	AC
Polypay	5.927446954	5.927446954	5	8	8	8	271.7	CC	CC	CT	CC	AA	AA	CC	GG	CT	CC	TT	TT	AG	AA	AG	TT	CC	GG	CC	CT	CT	CT	GT	CT	CC	GG	GG	CC	GG	AA	CC	AA	CT	CT	CC	CC	AA	TT	CT	TT	GG	CC
Polypay	7.589322382	7.589322382	7	20	15	12	405.97	TT	CC	TT	TT	AA	AA	CT	GG	TT	AC	CT	CT	AG	AA	AA	CT	CC	GG	CC	CT	CT	TT	GG	CT	CC	AG	AG	CC	AG	GG	CC	AA	CT	TT	CT	CT	AA	CC	CC	TT	GG	CC
Polypay	3.745379877	3.745379877	3	6	6	5	151.5	TT	CT	TT	CT	AA	AA	TT	GG	CC	AC	CT	CT	AG	AG	GG	CT	CC	GG	CC	CC	CC	CC	GG	CT	CC	GG	AG	CC	GG	AG	CC	AG	CT	TT	CC	CT	AA	CT	CC	TT	AG	AC
Polypay	5.434633812	5.434633812	5	13	12	9	274.42	TT	CC	TT	CT	AA	CC	CT	GG	TT	AC	TT	CT	AG	AA	AG	CC	CC	GG	CC	CC	CT	CT	GG	CC	CC	GG	GG	CT	GG	AG	CC	AA	CT	CT	TT	CT	AA	TT	CC	CT	GG	CC
Polypay	5.442847365	5.442847365	4	5	5	3	133.81	TT	CC	TT	TT	AA	AC	TT	AG	CT	AA	CT	TT	AG	GG	AG	CT	CC	GG	CC	CC	CC	TT	GT	TT	AC	AG	AA	CT	GG	AG	CC	AA	CT	TT	CC	TT	AA	TT	CC	TT	AG	AC
Polypay	6.015058179	6.015058179	6	19	19	8	272.61	CT	CC	TT	CT	AA	AA	CC	AG	CC	AC	CT	TT	AA	AG	AG	CT	CC	GG	CC	TT	CC	CT	GT	TT	CC	GG	GG	CC	GG	GG	CC	AA	CC	TT	CC	CT	AA	TT	CC	TT	GG	CC
Polypay	7.575633128	7.575633128	7	18	17	13	402.34	CT	CC	TT	CC	AA	AA	CT	GG	TT	CC	CT	TT	AA	AA	AG	CT	CC	GG	CC	CC	CC	CC	GG	CC	CC	GG	AG	CC	GG	GG	CC	AG	CC	TT	CT	CT	AA	TT	CC	TT	GG	AC
Polypay	7.414099932	7.414099932	7	18	15	11	385.55	TT	CC	TT	CC	AA	AC	CT	GG	CC	AA	TT	TT	AA	AG	GG	CT	CC	GG	CC	CT	CC	CC	GG	CT	CC	AG	AG	CT	GG	AA	CC	AA	CT	CT	CC	CC	AA	CT	CT	TT	AG	AC
Polypay	8.503764545	8.503764545	7	15	14	13	440.44	CT	CC	CT	TT	AA	AA	CT	AG	CT	AA	CC	TT	AG	AA	GG	CT	CC	GG	CC	CT	CC	CC	GG	TT	AC	GG	AA	CT	GG	AA	CC	GG	CC	TT	CC	CC	AG	TT	CC	TT	AA	AC
Polypay	7.54825462	7.54825462	7	17	17	11	343.82	TT	CC	TT	CT	AA	AC	TT	AG	CT	CC	TT	CC	AG	AA	AG	CT	CC	GG	CC	CT	CT	TT	GG	CT	CC	GG	AG	CC	AG	AG	CC	AA	CT	TT	CT	CT	AA	CT	CC	CT	AG	AC
Polypay	6.001368925	6.001368925	6	14	14	10	313.43	CC	CC	TT	TT	AA	AA	CT	GG	CC	CC	CC	TT	GG	AG	AG	TT	CC	GG	CC	TT	CC	CT	GT	TT	CC	GG	AG	CC	GG	AG	CC	AG	CC	TT	CC	CT	AA	TT	CT	TT	AG	AC
Polypay	7.570157426	7.570157426	7	17	16	13	422.75	CT	CC	CT	TT	AA	AA	CC	AG	TT	AC	CT	TT	GG	GG	AG	CC	CC	GG	CC	CT	CC	TT	GG	TT	CC	GG	AG	CC	AG	AG	CC	AG	CT	TT	CT	CC	AA	TT	CC	TT	AG	AC
Polypay	3.794661191	3.794661191	3	4	4	4	152.86	TT	CC	CT	TT	AA	AC	TT	GG	CT	AC	TT	CT	AG	GG	GG	TT	CC	GG	CC	TT	CT	CT	GG	CT	CC	AG	AG	CC	AG	AG	CC	AA	CT	TT	CC	CC	AA	TT	CC	TT	GG	CC
Polypay	6.934976044	6.934976044	6	15	14	8	253.1	CT	CC	TT	TT	AA	AA	CT	GG	CT	AC	TT	TT	AG	GG	AA	TT	CC	GG	CT	CT	CT	TT	GT	TT	CC	GG	GG	CT	GG	AG	CC	AA	CT	TT	CT	CT	AA	TT	CT	TT	AG	AC
Polypay	3.578370979	3.578370979	3	7	7	4	122.92	TT	CC	TT	TT	AA	CC	TT	AG	CT	AC	TT	TT	AA	GG	AG	CT	CC	GG	CC	TT	CT	CC	GT	CT	CC	GG	AG	CC	AG	AG	CC	AG	CC	TT	TT	CC	AA	TT	CC	CT	AG	CC
Polypay	5.741273101	5.741273101	5	13	12	11	368.77	TT	CC	TT	CT	AA	AA	CT	AG	CC	AA	CT	CT	AG	GG	GG	CC	CC	GG	CC	TT	CC	CT	GG	TT	CC	GG	GG	CC	GG	AG	CC	AA	TT	TT	CC	CT	AA	TT	CT	TT	AG	AC
Polypay	7.556468172	7.556468172	7	14	14	12	419.57	CT	CC	TT	CC	AA	AC	TT	AG	CT	AC	CT	CT	AG	GG	GG	CT	CC	GG	CC	TT	CT	TT	GG	TT	CC	GG	AG	CC	GG	AA	AC	AG	CC	TT	CT	CC	AA	CT	CC	TT	AG	AC
Polypay	7.597535934	7.597535934	7	17	17	6	171.46	CC	CC	TT	CC	AA	CC	TT	GG	CT	AA	TT	TT	AA	AG	AG	CT	CC	GG	CC	CC	CT	TT	GG	CT	CC	AG	GG	CC	GG	AG	CC	AG	CT	CT	CC	CT	AG	TT	CC	TT	GG	CC
Polypay	8.509240246	8.509240246	8	15	15	13	460.4	CT	CC	TT	CT	GG	AA	TT	GG	TT	AA	TT	TT	AG	AG	GG	CT	CC	GG	CC	CT	CC	CT	GG	TT	CC	AA	GG	CC	GG	AA	CC	AA	TT	CT	CT	CC	AA	TT	CC	TT	AG	AC
Polypay	7.54825462	7.54825462	7	13	10	9	334.75	TT	CC	TT	CT	AA	AA	TT	AG	TT	CC	TT	CT	AG	AG	AG	CT	CC	AG	CC	CC	CT	TT	GG	TT	CC	GG	AG	CC	AG	AG	CC	AA	CT	TT	TT	CT	AA	TT	CC	TT	AG	AC
Polypay	4.10403833	4.10403833	3	5	5	4	142.88	TT	CC	CT	CC	AA	CC	CT	AG	CT	AA	CC	CT	AA	AG	AG	TT	CC	GG	CC	CC	CC	CC	GG	CT	AC	GG	AA	CC	AG	AA	CC	AA	CT	TT	CC	CT	AA	TT	CC	TT	GG	CC
Polypay	5.46201232	5.46201232	5	9	9	8.5	287.58	CC	CC	CT	CC	AA	AA	CT	AG	CC	AC	TT	CT	AG	AG	AG	TT	CC	GG	CC	TT	CC	CC	GT	TT	CC	GG	AG	CC	GG	AG	CC	AA	CT	TT	CC	CT	AA	TT	CC	TT	AG	AC
Polypay	8.544832307	8.544832307	8	15	16	13	452.69	TT	CC	TT	CT	AA	AA	CT	AG	TT	AC	TT	TT	AA	AG	AG	CT	CC	GG	CC	CC	CT	CC	GG	CT	CC	AG	AG	CC	AG	AA	CC	AA	TT	TT	CC	CT	AA	TT	CC	TT	AG	AC
Polypay	5.407255305	5.407255305	5	12	11	10	268.07	TT	CC	TT	CT	AA	AA	TT	GG	CT	AC	TT	TT	AG	GG	GG	CT	CT	GG	CC	CT	CC	CC	GG	TT	CC	AG	AG	CT	GG	AA	CC	AG	CT	TT	CT	TT	AA	CT	CC	TT	AA	AA
Polypay	5.733059548	5.733059548	5	10	7	5.5	197.77	TT	CT	TT	TT	AA	AA	TT	GG	CC	CC	CT	TT	AG	AG	GG	TT	CC	GG	CC	CT	TT	TT	GT	TT	CC	GG	AG	CC	GG	AG	CC	AG	CC	TT	CT	CC	AA	TT	CC	TT	AA	AC
Polypay	5.508555784	5.508555784	5	8	7	5	226.34	CT	CC	CT	CT	AA	AC	CT	GG	TT	AC	CT	TT	AG	GG	AG	CT	CC	GG	CC	TT	CC	CC	GT	TT	CC	GG	AG	TT	GG	AA	CC	AA	CC	CT	CC	CT	AG	TT	CC	TT	AG	CC
Polypay	7.542778919	7.542778919	7	15	13	12	415.94	TT	CC	TT	CT	AA	AC	TT	AG	TT	AC	TT	TT	GG	AG	GG	CT	CC	GG	CC	CT	CC	CT	GG	CT	CC	GG	AA	CT	GG	AA	CC	AG	CC	CT	CC	TT	AA	TT	CC	CT	AG	CC
Polypay	4.484599589	4.484599589	4	8	8	7	240.86	TT	CC	CT	CC	AA	AC	TT	AG	CC	AA	CT	CT	AG	GG	AG	CT	CC	GG	CC	TT	CT	TT	GT	TT	CC	GG	AG	CT	AG	AG	CC	AG	CT	TT	CC	CC	AA	TT	CC	TT	GG	CC
Polypay	1.746748802		1	1	1	1	43.54	TT	CC	CT	CT	AA	AC	CT	GG	CT	CC	CT	TT	AG	AG	AG	CT	CC	GG	CC	TT	CC	CC	GT	TT	CC	GG	AA	CC	AA	AG	CC	GG	CC	TT	CC	CT	AA	TT	CC	TT	AG	AC
Polypay	3.433264887	3.433264887	3	7	7	4	116.12	CC	CC	TT	TT	AA	AA	TT	AG	CC	AC	CT	TT	AA	GG	GG	CC	CC	AG	CC	CT	CC	TT	GG	TT	CC	GG	AG	CC	AG	AA	CC	AG	CC	TT	CC	CT	AA	TT	CC	CT	AG	AC
Polypay	8.547570157	8.547570157	8	21	21	14	470.38	TT	CC	TT	CT	AA	AC	TT	GG	CT	AC	CT	TT	AA	GG	GG	CT	CC	GG	CT	CC	CC	CC	GT	TT	CC	GG	AG	CC	GG	AG	CC	AG	CC	TT	CC	CC	AA	CT	CT	TT	AA	AA
Polypay	7.559206023	7.559206023	7	15	15	12	385.55	TT	CC	TT	TT	AA	AC	CT	GG	TT	AC	CT	TT	AG	GG	GG	TT	CC	GG	CC	CT	CC	CT	GG	CC	CC	AG	AG	CT	GG	AA	CC	AA	TT	TT	CC	CT	AA	CT	CC	CT	GG	AC
Polypay	5.492128679	5.492128679	5	11	11	10	322.96	TT	CC	TT	CT	AA	AA	CT	AG	TT	AC	CT	CT	GG	GG	GG	CC	CC	GG	CT	CC	CC	TT	GG	TT	CC	GG	AG	CC	GG	GG	CC	AA	TT	TT	CT	CT	AA	TT	CC	TT	AA	AC
Polypay	4.473648186	4.473648186	3	5	5	5	158.76	TT	CC	TT	TT	AA	AA	TT	GG	CT	CC	CT	TT	GG	GG	GG	CC	CC	GG	CT	TT	CC	CT	GT	TT	CC	GG	AG	CC	GG	GG	CC	AA	CT	TT	CT	CC	AA	CT	CC	CT	AA	AA
Polypay	3.471594798	3.471594798	3	6	6	4	120.66	CT	CC	TT	CT	AA	AA	CT	AA	CT	AC	CC	TT	AG	GG	AG	CT	CC	GG	CC	CT	CC	TT	GG	CT	CC	GG	AG	CC	AG	AG	CC	AA	CC	TT	CC	CT	AG	CT	CC	TT	GG	CC
Polypay	5.661875428	5.661875428	4	8	8	5	204.57	CT	CC	TT	CC	AA	AA	CT	GG	CT	CC	CT	CT	AA	AG	AG	CT	CC	GG	CC	CT	CC	CT	GG	TT	CC	GG	AA	CT	AG	GG	CC	AA	TT	TT	CT	CC	AA	CC	CC	TT	AG	CC
Polypay	7.375770021	7.375770021	7	12	12	9	344.28	CT	CC	CT	TT	AA	AC	TT	AG	CT	AA	TT	CT	AA	GG	GG	TT	CC	GG	CC	CT	CC	CT	GG	TT	CC	AG	AA	TT	GG	AG	CC	AA	CC	TT	CT	CT	AA	CT	CC	TT	AG	CC
Polypay	6.05065024	6.05065024	6	12	12	8	277.14	CC	CC	CT	CT	AA	AA	CT	AG	CT	AC	TT	TT	AA	AA	AG	CT	CC	GG	CC	CT	CT	TT	GG	CC	CC	GG	AG	CC	AG	AG	CC	AA	CT	TT	CC	CT	AA	TT	CC	TT	GG	AC
Polypay	7.534565366	7.534565366	7	15	13	11	380.11	TT	CT	TT	TT	AA	AA	TT	GG	CT	CC	CC	TT	AG	AG	GG	CC	CC	GG	CT	CT	CC	TT	GG	TT	CC	GG	AG	CC	GG	AA	CC	AA	CT	TT	TT	CT	AA	CC	CT	TT	AG	AA
Polypay	6.280629706	6.280629706	6	13	10	7.5	252.2	TT	CC	CT	CC	AA	AA	CC	GG	CT	??	CT	CT	AG	GG	AG	TT	CC	GG	CC	CC	CC	CT	GG	TT	CC	GG	AG	CC	GG	AG	CC	AA	TT	TT	CT	CC	AA	TT	CC	TT	GG	CC
Polypay	7.679671458	7.679671458	7	17	17	15	506.66	TT	CC	TT	CT	AA	AC	TT	GG	CC	AA	CT	CT	AG	GG	AG	TT	CC	GG	CC	CT	CT	TT	GG	CT	CC	GG	AA	CC	AG	AG	CC	AA	CT	TT	??	CT	AA	CT	CC	TT	AG	AC
Polypay	3.531827515	3.531827515	3	5	5	3.5	135.62	TT	CC	TT	CT	AA	AA	CT	GG	TT	CC	CT	TT	AA	GG	AG	TT	CC	GG	CC	CT	CC	CT	GT	TT	CC	GG	AA	CT	GG	AG	AC	AA	TT	TT	CC	CT	AA	TT	CC	TT	GG	AC
Polypay	7.58110883	7.58110883	6	10	9	9	350.63	CT	CC	CT	CC	AA	AC	CC	GG	CT	AC	TT	TT	AA	GG	AG	CT	CC	GG	CC	CC	CT	CT	GT	TT	CC	AG	GG	CC	GG	AA	CC	AA	CC	CT	??	CT	AA	CT	CC	CT	GG	CC
Polypay	5.782340862	5.782340862	5	14	13	12	359.7	CT	CC	TT	TT	AA	CC	CT	GG	CC	??	CT	CT	AG	GG	AG	CC	CC	GG	CC	CT	CC	CC	GG	CT	AC	GG	AA	CC	AG	GG	CC	AG	CT	TT	CT	CT	AA	CC	CC	TT	AG	AC
Polypay	5.396303901	5.396303901	5	11	11	11	332.48	TT	CC	TT	CC	AA	AC	CT	GG	CT	CC	CC	TT	AG	GG	AG	CC	CC	GG	CC	CT	CC	CC	GT	CC	CC	GG	AG	CT	GG	AA	CC	AG	CC	TT	??	CT	AA	CT	CC	TT	AG	CC
Polypay	6.513347023	6.513347023	6	10	9	9	285.31	CT	CC	TT	CC	AA	AC	CC	GG	CT	CC	CC	TT	AG	AA	AG	CT	CC	GG	CC	CC	CC	CT	GG	CT	AC	GG	AG	CT	GG	AG	CC	AA	CT	CT	CT	TT	AA	TT	CC	TT	AG	AC
Polypay	4.55578371	4.55578371	3	6	6	5	182.34	CT	CC	TT	TT	AA	AC	TT	GG	CC	??	CT	TT	AG	GG	AG	CT	CC	GG	CC	CT	CT	CC	GG	CT	CC	GG	AA	CC	GG	AG	CC	AG	CC	TT	??	CT	AA	CC	CC	TT	AA	AC
Polypay	2.499657769		2	3	2	1	28.12	TT	CC	TT	CT	AA	AA	TT	GG	CC	CC	CT	CT	GG	AG	AG	CT	CC	GG	CC	CT	CT	CC	GT	TT	CC	GG	AG	CC	AG	AG	CC	AG	CC	TT	??	CT	AA	TT	CC	TT	AA	AC
Polypay	6.228610541	6.228610541	5	10	10	8	293.02	CC	CC	TT	CT	AA	AA	CC	GG	CC	??	TT	CT	AG	GG	AG	TT	CC	GG	CC	CT	CC	TT	GG	TT	AC	GG	GG	CC	AG	AG	CC	AA	CC	TT	CT	CC	AA	CT	CC	CT	GG	CC
Polypay	5.497604381	5.497604381	5	9	9	9	305.72	CT	CC	TT	CC	AA	AA	TT	AG	CC	AA	TT	CT	GG	GG	AG	CT	CC	GG	CC	TT	CC	CT	GG	TT	CC	AG	AA	CT	AG	AA	CC	AG	CT	TT	CC	CT	AA	TT	CC	TT	AG	AC
Polypay	7.531827515	7.531827515	7	15	14	10	334.75	TT	CC	TT	CT	AA	AC	TT	GG	CC	AA	CC	TT	GG	GG	GG	TT	CC	GG	CC	CC	CC	CT	GG	TT	CC	AA	AA	CC	GG	AA	CC	AG	TT	TT	CC	CT	AA	TT	CT	TT	GG	AC
Polypay	5.623545517	5.623545517	5	11	10	7	249.02	TT	CC	TT	CT	AA	AA	TT	AA	CT	AC	CC	TT	AG	AG	GG	CC	CC	GG	CC	TT	CC	TT	GG	TT	CC	GG	AG	CT	GG	GG	CC	AA	CC	TT	CC	TT	AA	TT	CC	TT	GG	CC
Polypay	4.413415469	4.413415469	4	9	9	7	222.26	TT	CC	CT	TT	AA	AC	CC	GG	TT	AA	CT	TT	AG	GG	AG	CT	CC	GG	CT	CT	CC	CT	GG	TT	AC	GG	AA	CC	AG	GG	CC	AG	CC	TT	CC	CC	AA	CC	CC	TT	AG	AC
Polypay	6.970568104	6.970568104	6	14	13	9.5	314.79	TT	CC	TT	CT	AA	AA	TT	GG	CT	CC	CT	CT	GG	AG	AG	CT	CC	GG	CC	CT	CC	CT	GT	TT	CC	GG	AG	CC	GG	AG	CC	AG	CC	TT	CC	CT	AA	TT	CT	TT	AA	AC
Polypay	7.572895277	7.572895277	6	13	9	7.5	273.06	CT	CC	CT	TT	AA	AA	TT	GG	CC	AC	CC	TT	AA	AA	AG	CC	CC	GG	CT	CC	CC	CC	GG	CT	CC	GG	AA	CC	AG	AG	CC	AA	CT	TT	CC	CT	AA	CT	CC	CT	AG	AC
Polypay	7.099247091	7.099247091	7	14	14	12	435.45	CT	CC	TT	CT	AA	CC	CT	GG	CT	CC	CT	TT	AG	GG	AG	CC	CC	GG	CC	CC	CC	CT	GG	TT	CC	AG	AA	CT	GG	AG	CC	AA	TT	TT	CC	CT	AA	CT	CC	TT	GG	CC
Polypay	6.116358658	6.116358658	6	16	12	9.5	306.63	TT	CC	TT	CC	AA	AA	CT	GG	TT	AC	TT	TT	AG	AG	AG	CC	CC	GG	CC	CC	CC	CC	GG	TT	CC	AG	AA	CC	AG	GG	CC	AA	TT	TT	CC	CT	AA	CC	CC	TT	AG	AC
Polypay	2.57357974		2	5	3	3	107.95	TT	CC	CT	CT	AA	AC	CT	GG	TT	AC	CT	TT	GG	GG	AG	CT	CC	GG	CT	CT	TT	TT	GG	CT	AC	GG	GG	CC	GG	AG	CC	AA	CC	TT	CT	CT	AA	CT	CC	CC	GG	CC
Polypay	6.680355921	6.680355921	6	13	13	10	368.77	TT	CC	TT	CT	AA	AA	CC	GG	CT	CC	CT	TT	AG	AG	GG	TT	CT	GG	CC	CT	CC	CT	GG	TT	AC	GG	AA	CT	GG	AG	CC	AG	CC	CT	CT	CC	AA	TT	CC	TT	AG	CC
Columbia	6.518822724	6.518822724	6	10	9	7.5	325.45	TT	CC	TT	TT	AA	AC	CC	GG	CT	AC	CT	CT	AA	AG	AG	CT	CC	GG	CC	CT	CC	CC	GG	CT	CC	AG	AG	CC	GG	AA	AC	AA	CT	TT	CC	CC	AG	CT	CC	TT	GG	AC
Polypay	6.513347023	6.513347023	5	10	10	8	305.72	CT	CC	TT	TT	AA	AC	CC	AG	CC	AC	TT	TT	AG	AG	AG	CT	CC	GG	CT	CT	CC	TT	GG	CT	AC	GG	AG	CC	AG	GG	CC	AG	CC	TT	CC	CC	AA	CT	CC	TT	AG	AC
Polypay	4.495550992	4.495550992	4	8	8	6	211.83	TT	CC	TT	CT	AA	AA	TT	GG	CT	AC	CT	TT	AA	GG	AG	CT	CC	GG	CC	CT	CC	TT	GT	TT	CC	GG	AA	CC	AG	GG	CC	AG	CT	TT	CC	CT	AG	CT	CC	TT	AG	AC
Polypay	4.506502396	4.506502396	4	7	7	6	200.49	TT	CC	TT	CT	AA	AA	CT	GG	CC	AA	CT	TT	AG	AA	AA	CT	CC	GG	CT	CT	CC	CC	GT	CT	CC	GG	AA	CC	GG	AG	CC	AA	TT	TT	CT	CC	AA	TT	CT	TT	AG	AC
Polypay	5.226557153	5.226557153	5	11	11	9	283.95	CT	CC	CC	CT	AA	AA	CT	GG	TT	AA	CT	TT	AG	GG	GG	CT	CC	GG	CC	TT	CC	TT	GG	CT	CC	AG	AA	CT	AG	AG	CC	AA	TT	TT	TT	CT	AA	TT	CC	TT	GG	CC
Polypay	3.427789185	3.427789185	2	4	4	3	90.72	CT	CC	CT	CT	AA	AA	CC	GG	CT	CC	CC	TT	AA	AA	AG	TT	CT	GG	CC	CC	CC	CC	GG	TT	CC	GG	AA	CC	AA	AA	CC	AA	CC	TT	CC	CC	AA	TT	CC	TT	AA	AC
Columbia	5.434633812	5.434633812	4	6	6	5	207.29	CT	CC	TT	TT	AA	AC	CT	GG	TT	AA	CC	TT	AG	AG	AG	CT	CC	GG	CC	CC	CC	CC	GG	TT	CC	GG	GG	CC	GG	AA	CC	AA	CT	TT	CT	CC	AG	TT	CT	TT	GG	CC
Polypay	4.813141684	4.813141684	4	9	7	6	176.9	TT	CC	TT	CT	AA	AA	CT	GG	CT	AC	CT	TT	AG	AA	AG	TT	CC	GG	CC	CT	CC	CT	GG	TT	CC	GG	AA	CC	GG	AG	CC	GG	CT	TT	CC	TT	AA	TT	CT	TT	GG	CC
Polypay	4.495550992	4.495550992	4	8	8	7	252.65	CT	CC	CT	CC	AA	AA	CT	AG	CT	AA	CC	TT	AA	GG	GG	TT	CC	GG	CC	TT	CC	CC	GG	CT	CC	GG	AG	CT	AG	GG	CC	GG	CC	TT	CT	CT	AA	TT	CC	TT	AG	CC
Polypay	7.301848049	7.301848049	7	13	13	12	383.74	CT	CC	TT	TT	AA	AA	TT	GG	CT	AA	TT	TT	AA	GG	AA	TT	CC	GG	CC	TT	CT	CT	GG	CC	CC	GG	AA	CC	GG	GG	CC	AG	CC	TT	TT	CC	AA	TT	CC	TT	AG	CC
Polypay	4.577686516	4.577686516	4	8	8	6.5	213.19	CT	CC	CT	CT	AA	AA	TT	GG	CT	AC	TT	TT	AG	AG	AA	CC	CC	GG	CT	CC	CT	TT	GG	TT	CC	GG	AA	CC	GG	GG	CC	AA	CT	TT	CT	CT	AA	TT	CC	TT	AG	AC
Polypay	4.405201916	4.405201916	4	7	7	7	237.68	TT	CC	TT	CT	AA	AC	CT	GG	TT	AA	CT	TT	AG	GG	GG	CC	CC	GG	CT	CC	CT	TT	GT	TT	CC	GG	GG	CC	GG	AG	CC	AA	CT	CT	CT	CC	AA	CT	CT	TT	AG	CC
Columbia	7.386721424	7.386721424	7	12	12	9	300.28	CC	CC	CT	TT	AA	AC	TT	GG	CT	AC	TT	TT	AA	AA	AA	CT	CC	GG	CC	TT	CC	CC	GG	TT	CC	GG	GG	CC	GG	AG	AC	AA	TT	CT	CC	CC	AA	CT	CC	TT	AG	AA
Columbia	7.561943874	7.561943874	6	8	7	6	235.87	TT	CC	TT	CT	AA	AA	TT	GG	CC	AC	CT	TT	AG	AG	AA	CT	CC	GG	CC	CC	CC	CT	GG	CT	CC	AG	AG	CC	GG	AA	CC	AG	CT	CT	CC	CC	AA	CT	CC	CT	AA	AC
Columbia	4.506502396	4.506502396	2	4	4	2	64.86	CT	CT	TT	CT	AA	AC	CT	GG	CT	AC	CC	CT	AG	AA	GG	TT	CC	GG	CC	CT	CC	CT	GG	CT	CC	AG	AA	CC	GG	AA	CC	AG	CC	CT	CC	CC	GG	CT	CT	TT	GG	AA
Rambouillet	7.529089665	7.529089665	6	10	10	8	310.26	CC	TT	TT	CT	AA	CC	CT	GG	TT	AC	CC	TT	AA	AA	AG	CC	CC	GG	CC	CT	CC	TT	GG	TT	CC	AG	AA	CC	AG	AG	CC	AG	CT	TT	CC	CC	AG	TT	CC	CT	AG	CC
Suffolk	8.446269678	8.446269678	8	14	12	11	452.23	CC	CT	CT	CT	AA	AA	CT	AG	CT	AC	CT	TT	AA	GG	AA	CT	CC	GG	CC	CC	CT	CC	GG	TT	CC	GG	AA	CC	GG	AA	AC	AA	TT	TT	CT	CT	AA	CT	CC	CT	GG	CC
Suffolk	5.916495551	5.916495551	5	6	6	5	214.55	TT	CC	CT	CC	AA	AA	CT	GG	CT	AC	CC	TT	AA	AG	AA	TT	CC	GG	CC	CT	CT	CC	GG	TT	CC	AG	AA	CC	GG	AA	CC	AA	TT	TT	CT	CC	AA	CT	CC	CT	AG	CC
Columbia	6.976043806	6.976043806	7	11	11	10	331.12	TT	CC	TT	TT	AA	CC	CT	GG	TT	AA	TT	TT	AG	GG	GG	CC	CC	GG	CC	CT	CC	CC	GG	CT	CC	GG	AG	CC	GG	AG	AC	AG	CC	TT	CT	CC	AA	CC	CC	TT	GG	AC
Columbia	3.564681725	3.564681725	3	4	4	4	156.94	CT	CC	CT	CT	AA	AA	CT	GG	CT	AA	CC	CT	AG	AA	GG	TT	CC	GG	CC	CT	CC	CC	GT	TT	CC	GG	AA	CC	GG	AA	CC	AA	CT	CT	CC	CC	GG	TT	CC	CT	AG	AC
Rambouillet	7.488021903	7.488021903	6	16	16	12	340.65	TT	CC	TT	CC	AA	AC	CT	GG	CT	AA	TT	TT	AG	AG	GG	CC	CC	GG	CC	CT	CC	CC	GG	CT	CC	GG	AG	CC	AG	AA	AC	GG	CT	TT	CC	CC	AA	TT	CT	CT	AA	CC
Rambouillet	7.466119097	7.466119097	7	13	13	12	407.78	TT	CC	TT	CT	AA	CC	CT	GG	CT	AA	CT	TT	GG	GG	GG	CT	CC	GG	CC	CC	CC	CT	GG	TT	CC	GG	AG	CC	GG	AA	CC	AG	CT	TT	CC	CC	AA	TT	CC	TT	AG	CC
Suffolk	7.600273785	7.600273785	6	13	13	9	357.43	CT	CC	TT	TT	AG	AC	CT	AG	CT	AC	CT	TT	AA	GG	AA	CT	CC	GG	CC	CC	CC	CT	GG	TT	CC	AA	AA	CC	GG	AA	CC	AA	TT	TT	??	CC	AA	TT	CC	CT	AA	CC
Suffolk	6.160164271	6.160164271	6	12	12	10	373.31	CT	CC	TT	CT	AA	AA	TT	GG	CT	AC	CT	TT	AA	GG	AG	CT	CC	GG	CC	CC	CC	CT	GG	TT	CC	AG	AA	CT	GG	AA	CC	AA	TT	CT	CC	CC	AA	TT	CC	CT	AG	CC
Columbia	6.335386721	6.335386721	6	11	7	6	230.88	CT	CT	TT	CT	AG	AA	CT	GG	TT	AC	CC	CC	AG	AA	AG	CT	CC	GG	CC	CC	CC	CC	GG	CT	CC	AA	AG	CC	GG	AG	??	AA	TT	TT	CC	CC	GG	CC	CT	TT	AG	AA
Columbia	4.602327173	4.602327173	3	3	3	3	145.15	CT	CC	CT	CT	AA	AC	CT	GG	TT	AA	CT	TT	AA	AA	GG	CT	CC	GG	CC	CC	CT	CT	GG	TT	CC	GG	AG	CC	GG	AG	CC	AA	CT	TT	CC	CC	AA	TT	CC	TT	AG	AC
Rambouillet	5.94934976	5.94934976	6	12	9	5	141.97	CT	CC	TT	CT	AA	AC	CT	GG	TT	AC	CT	TT	AG	GG	GG	CT	CT	GG	CC	TT	CC	TT	GT	TT	CC	AG	AG	CC	GG	AG	CC	AA	TT	CT	CC	CC	AG	TT	CC	TT	GG	CC
Rambouillet	6.05065024	6.05065024	6	11	11	8.5	303.45	CT	CT	TT	TT	AA	CC	CT	GG	TT	AC	CC	TT	AG	AG	AG	CT	CC	GG	CC	TT	CT	CT	GG	CT	CC	AG	AG	CC	GG	AG	CC	AG	CT	CT	CC	CC	AG	TT	CC	CT	AG	CC
Suffolk	7.622176591	7.622176591	6	9	9	6.5	309.35	CT	CC	TT	TT	AG	AA	CC	AG	CC	AC	TT	TT	AA	GG	AA	CC	CC	GG	CC	CC	CC	CC	GT	TT	CC	AA	AA	CC	GG	AG	CC	AA	TT	TT	CC	CC	AA	TT	CC	CT	AG	CC
Suffolk	4.914442163	4.914442163	3	5	5	2	75.75	CT	CT	TT	TT	AA	AA	CC	AG	CC	AC	CT	TT	AA	GG	AA	CC	CC	GG	CC	CC	CT	CC	GG	TT	CC	AG	AA	CT	AG	AG	CC	AA	TT	TT	CC	CC	AA	TT	CC	CT	AG	CC
Columbia	6.891170431	6.891170431	6	9	9	9	337.93	CT	CT	CT	CT	AA	AA	CT	GG	CT	AA	CT	TT	AA	AA	AG	CC	CC	GG	CC	TT	CC	CC	GG	CT	CC	AA	AG	CC	AA	AG	CC	AA	TT	TT	CT	CC	AG	CT	CC	CT	GG	AC
Columbia	2.042436687		1	2	2	0	0	CT	CC	CT	TT	AA	AC	TT	GG	CT	AA	CC	TT	AG	AG	AG	CC	CC	GG	CC	TT	CC	CC	GG	CC	CC	AA	AA	CC	GG	AG	AC	AG	CT	TT	CT	CC	GG	CC	CC	TT	GG	AA
Rambouillet	7.471594798	7.471594798	7	11	9	5.5	206.84	CT	CC	TT	TT	AA	AA	CT	GG	CT	AA	CC	CT	AG	AG	GG	CC	CC	GG	CC	CC	CC	CC	GG	CT	CC	AA	AG	CC	AG	AG	CC	AA	TT	TT	CC	CC	AA	TT	CT	TT	AG	CC
Rambouillet	5.587953457	5.587953457	5	10	10	4	118.39	CT	CT	TT	TT	AG	AA	CT	GG	CT	AA	CC	TT	AA	AA	AA	CC	CC	GG	CC	CC	CC	CC	GG	CT	CC	AA	AG	CC	AG	AA	CC	AA	TT	TT	CC	CC	AG	TT	CC	TT	AG	CC
Suffolk	5.623545517	5.623545517	5	10	10	3	108.86	CT	CT	TT	CT	AA	AC	CT	GG	CC	AC	CC	TT	AA	AG	AG	TT	CT	GG	CC	CT	CT	CT	GG	TT	CC	GG	AA	CC	GG	AA	CC	AA	CT	CC	CC	CC	AA	TT	CC	TT	AG	AC
Suffolk	5.919233402	5.919233402	4	8	8	5	215	CT	CC	CT	CT	AA	AA	CT	AG	CT	AA	CT	TT	AA	GG	AG	CT	CC	GG	CC	CC	CC	CC	GT	TT	CC	AA	AA	CT	GG	AG	CC	AA	TT	TT	CC	CC	AA	CT	CT	CT	AG	CC
Columbia	4.577686516	4.577686516	3	7	7	3	111.58	TT	CC	CC	CT	AA	AC	TT	GG	TT	AA	CT	CT	AG	AG	AA	CT	CC	GG	CC	CC	CC	CT	GG	TT	AC	GG	AA	CC	AG	AA	AA	AG	CT	CT	CT	CC	AG	CC	CC	TT	AG	CC
Rambouillet	8.013689254	8.013689254	7	16	15	10	313.89	CT	CT	TT	CT	AG	AA	CT	GG	TT	AA	TT	TT	AA	GG	AG	TT	CC	GG	CC	CC	CC	CC	GG	CT	CC	AG	AG	CC	AG	AG	CC	AA	TT	TT	CC	CC	AA	TT	CC	CT	AA	AC
Rambouillet	6.422997947	6.422997947	5	9	9	7	249.02	TT	CC	TT	CT	AG	AA	CT	GG	CC	CC	CT	TT	GG	GG	AG	CT	CC	GG	CC	CT	CC	CC	GG	TT	CC	AG	AG	CC	AG	AG	CC	AA	TT	TT	CT	CC	AA	CT	CT	CC	AG	CC
Rambouillet	5.587953457	5.587953457	4	5	5	5	166.92	CT	CT	TT	CT	AG	AC	CT	GG	CT	AC	CT	TT	GG	GG	AG	TT	CC	GG	CC	TT	CC	CT	GG	TT	CC	GG	AG	CC	GG	AG	CC	GG	CC	TT	CC	CC	AA	CT	CT	CC	AG	CC
Suffolk	5.596167009	5.596167009	4	7	7	3.5	119.75	TT	CC	TT	CT	AA	AA	TT	GG	CT	CC	CT	TT	AA	AG	AA	TT	CC	GG	CC	CC	CC	CT	GG	TT	CC	AA	AA	CC	GG	AG	CC	AA	CT	CT	CC	CC	AA	CT	CC	CC	AG	CC
Suffolk	2.617385352		1	1	1	1	47.63	TT	CT	TT	CT	AA	AA	CC	AG	CC	CC	CT	CT	AA	GG	AA	CT	CC	AG	CC	CC	CC	CC	GG	TT	CC	AG	AA	CC	GG	GG	AC	AA	CT	TT	CC	CT	AA	CT	CC	CT	GG	AC
Columbia	4.03559206	4.03559206	3	4	4	4	155.58	CT	CC	CT	CC	AA	??	CT	GG	TT	??	CC	TT	AG	AA	AG	CC	CC	GG	CC	CT	CC	CT	GT	CT	AC	AG	AA	CC	AA	AG	CC	AA	CT	CT	CT	CC	AA	CT	CC	TT	GG	AA
Rambouillet	8.511978097	8.511978097	8	16	14	13	447.24	TT	CT	TT	CT	AA	AA	CT	GG	CT	AA	CT	TT	AG	AG	AG	TT	CC	GG	CC	CT	CC	TT	GG	TT	CC	AG	AA	CC	AG	AG	CC	AG	CT	CT	CC	CT	AG	TT	CT	TT	AG	AC
Rambouillet	7.460643395	7.460643395	7	15	12	11	342.01	TT	CT	TT	CT	AA	AC	CT	GG	CT	AC	CT	TT	GG	GG	AA	CT	CC	GG	CC	TT	CC	TT	GG	TT	CC	GG	AG	CC	GG	GG	CC	AG	CT	CT	CC	CT	AG	TT	CC	TT	GG	AA
Rambouillet	4.599589322	4.599589322	2	3	3	3	112.04	TT	CC	TT	TT	AA	AC	CT	GG	CT	AA	CT	TT	AA	AG	GG	CC	CC	GG	CC	CT	CC	CT	GT	TT	CC	AA	AG	CC	AG	AA	CC	AA	TT	TT	CC	CC	GG	CT	CT	CC	GG	AC
Suffolk	5.514031485	5.514031485	5	7	7	5	209.11	TT	CC	TT	TT	AA	AA	CC	AG	CC	AC	TT	TT	AA	AG	AG	CC	CC	AG	CC	CC	CC	CT	GG	TT	CC	AG	AA	CC	GG	AA	AC	AG	TT	CT	??	CC	AA	CT	CT	TT	GG	AC
Suffolk	4.640657084	4.640657084	4	7	7	6	253.56	TT	CC	TT	CT	AA	AA	CT	AG	CT	CC	CT	TT	AA	GG	GG	CT	CT	GG	CC	CC	CC	CT	GG	TT	CC	AA	AA	CC	AG	AG	AC	AA	TT	CT	??	CT	AA	TT	CC	CC	AG	CC
Columbia	5.125256674	5.125256674	5	7	7	6	193.68	CC	CT	TT	CC	AA	AC	CC	GG	CT	AA	CT	TT	AA	AA	AA	CT	CT	AG	CC	CT	CC	CC	GG	TT	AC	GG	AG	CC	AG	AA	CC	AG	CT	CT	CT	CC	GG	TT	CT	CT	AG	CC
Rambouillet	7.567419576	7.567419576	5	9	9	8	281.68	TT	CC	TT	CT	AA	AC	CT	GG	CT	AC	CT	TT	AA	AG	AG	CT	CC	GG	CC	CT	CC	CT	GT	TT	CC	GG	AG	CC	GG	AA	CC	AG	CT	TT	CC	CT	AG	TT	CC	TT	GG	CC
Rambouillet	6.516084873	6.516084873	4	8	8	8	239.5	CT	CC	CT	TT	AA	AA	TT	GG	TT	AA	CC	TT	AG	AG	GG	TT	CC	GG	CC	TT	CT	CT	GG	TT	CC	AA	GG	CC	AG	GG	CC	AA	TT	CC	CC	CC	AA	TT	TT	CT	AG	AC
Rambouillet	6.056125941	6.056125941	5	11	11	9	288.48	CT	CC	TT	CT	AA	AC	CT	GG	TT	CC	CC	TT	GG	GG	AG	CT	CC	GG	CC	CC	CC	TT	GG	TT	CC	AA	AG	CC	GG	AA	CC	AG	CT	CT	CC	CC	AA	TT	CC	TT	AG	CC
Suffolk	6.57357974	6.57357974	5	11	9	5	221.35	TT	CC	TT	CT	AA	AA	TT	GG	CT	AA	CC	TT	AA	AA	GG	CT	CC	GG	CC	CC	CC	CT	GG	TT	CC	AA	AA	CC	GG	AA	CC	AA	TT	CT	??	CT	AA	CT	CT	CT	AG	AC
Suffolk	7.498973306	7.498973306	7	11	11	8	334.3	TT	CC	TT	CT	AA	AA	CT	AG	CC	AC	CT	TT	AG	GG	AG	CT	CC	GG	??	CC	CT	CT	GG	TT	CC	AA	AA	CC	GG	AG	CC	AA	CT	CT	CT	CT	AA	CC	CC	CC	GG	??
Columbia	5.56605065	5.56605065	5	10	10	6	206.38	CT	CT	CC	TT	AA	AC	CT	GG	CC	CC	CT	CT	AA	AG	GG	CC	CT	GG	CC	CT	CC	CC	GG	TT	CC	GG	GG	CC	GG	AG	AC	AA	TT	CT	TT	CC	AA	CT	CC	CT	AA	AC
Rambouillet	7.531827515	7.531827515	7	13	13	7.5	259.23	CT	CC	CT	CT	AG	AC	TT	GG	CC	AA	TT	TT	AG	GG	GG	TT	CC	GG	CC	CC	CC	TT	GG	TT	CC	AG	AG	CC	GG	AG	CC	AA	TT	TT	CC	CC	AG	TT	CC	TT	AA	CC
Rambouillet	6.513347023	6.513347023	4	8	8	7	214.1	TT	CC	TT	TT	AA	AC	TT	GG	TT	AC	CC	TT	AG	GG	AG	CT	CC	GG	CC	CT	CT	TT	GT	TT	CC	GG	GG	CC	GG	AG	AC	GG	CT	TT	CC	CC	AG	TT	CT	CT	GG	AC
Rambouillet	2.844626968		1	1	1	1	33.11	TT	CT	TT	CT	AG	AA	CT	GG	CC	AA	CT	TT	AG	AG	GG	CT	CC	GG	CC	CT	CC	CT	GG	TT	CC	AG	GG	CC	AG	AG	AC	AG	CT	TT	CC	CC	AA	CT	CC	CT	AG	CC
Suffolk	7.731690623	7.731690623	7	11	10	6	261.27	CT	CC	TT	CC	AA	AA	CT	AG	CT	AC	CT	TT	AA	GG	AG	CT	CC	GG	??	CC	TT	CT	GG	TT	CC	AA	AA	CT	AG	AG	CC	AA	CC	CT	CT	CC	AA	TT	CC	CT	GG	AC
Suffolk	2.499657769		0	0	0	0	0	TT	CT	TT	TT	AA	AA	TT	AA	CC	AA	CC	TT	AA	AG	AG	CT	CC	GG	??	CC	CC	CC	GG	TT	CC	AA	AA	CC	GG	AG	CC	AA	CT	CT	TT	CC	AA	CT	CC	CC	AA	CC
Polypay	7.570157426	7.570157426	7	14	13	12	425.02	TT	CC	TT	TT	AA	AA	CT	GG	CT	AC	CT	TT	AG	AG	AG	CT	CC	GG	CC	CT	CT	TT	GG	TT	CC	GG	AG	CC	GG	AA	CC	GG	CC	TT	CC	CC	AA	TT	CT	TT	AG	AC
Polypay	7.570157426	7.570157426	7	14	14	11	324.77	CT	CC	TT	CT	AA	AC	CT	GG	CT	AA	CT	TT	AG	GG	AG	CC	CC	GG	CT	CC	CC	CT	GG	CT	AC	GG	AG	CC	AA	GG	CC	AG	CC	TT	CT	CT	AA	TT	CC	TT	AA	AA
Polypay	7.545516769	7.545516769	7	15	14	14	476.27	CC	CC	CT	CT	AA	AC	CT	AG	CC	CC	CT	TT	AG	AG	AG	CT	CC	GG	CC	TT	CC	CC	GG	CT	CC	GG	GG	CC	GG	GG	AC	AA	CT	TT	CC	CT	AA	CT	CC	TT	GG	AC
Polypay	7.542778919	7.542778919	7	14	14	11	384.65	CT	CC	CT	CT	AA	AA	CT	AG	CC	AC	TT	TT	AA	AG	AG	CC	CC	AG	CC	CC	CC	CT	GG	CT	CC	GG	AA	CC	GG	AA	CC	AG	CT	CT	CC	CT	AA	TT	CC	TT	AA	AC
Polypay	7.537303217	7.537303217	7	17	17	13	401.88	CT	CC	CT	CT	AA	AC	CT	GG	CT	AC	TT	TT	AG	GG	AG	CC	CC	GG	CT	CC	CC	CT	GG	CT	AC	GG	AG	??	AG	AG	CC	AG	CC	TT	CC	CT	AA	TT	CC	TT	GG	AC
Polypay	7.698836413	7.698836413	6	10	9	9.5	324.77	TT	CC	TT	TT	AA	AA	CT	AG	TT	AC	TT	CT	AG	AG	GG	CT	CC	AG	CC	CC	TT	CT	GG	TT	CC	AG	AA	??	GG	AG	CC	AA	TT	TT	TT	CC	AA	CT	CC	TT	AG	CC
Polypay	6.57357974	6.57357974	6	10	9	9.5	333.84	TT	CC	CT	CT	AA	AA	CT	GG	CT	AC	CC	CC	GG	GG	GG	CC	CC	GG	CC	CT	CC	TT	GG	CT	CC	GG	AG	CC	GG	AA	CC	GG	CC	TT	CT	CC	AA	TT	CT	TT	GG	AC
Polypay	6.565366188	6.565366188	5	13	10	3	93.89	TT	CC	TT	CT	AA	AC	TT	GG	TT	CC	TT	TT	AG	GG	GG	CT	CC	AG	CC	CC	CT	CC	GT	CT	CC	AG	AG	CC	GG	AA	??	AG	CT	TT	CC	CT	AG	CT	CC	CT	GG	AA
Polypay	6.390143737	6.390143737	6	10	10	10	300.73	CC	CC	TT	CT	AA	AC	CC	GG	CT	AA	CT	CT	GG	GG	GG	CC	CC	GG	CT	CT	CT	TT	GG	CT	CC	GG	AA	CC	AG	AG	CC	AA	TT	TT	CT	CC	AA	CT	CC	CT	GG	AC
Polypay	6.54072553	6.54072553	6	13	13	9.5	303.45	TT	CC	TT	TT	AA	AA	CT	AG	CT	AC	CT	TT	AA	AG	AA	CT	CC	GG	CC	CT	CC	TT	GG	TT	CC	GG	AA	??	GG	AG	CC	AG	CT	TT	CT	TT	AA	CT	TT	TT	AA	CC
Polypay	6.061601643	6.061601643	6	11	10	9	322.96	CT	CC	TT	CC	AA	AA	TT	GG	TT	AC	CT	TT	GG	AG	GG	CT	CC	GG	CC	TT	CC	CT	GG	CT	CC	GG	GG	CC	GG	AA	CC	AG	CC	TT	CC	TT	AA	TT	CT	TT	AA	AC
Polypay	7.65229295	7.65229295	7	13	13	10	366.5	TT	CC	TT	CT	AA	AA	TT	GG	CT	AC	CT	TT	AG	GG	AG	CC	CC	GG	CC	TT	CC	CT	GG	CT	CC	AG	AG	CC	GG	AG	CC	AA	TT	TT	CC	CC	AA	TT	CC	TT	AG	AC
Polypay	6.258726899	6.258726899	6	12	12	11	398.71	TT	CC	TT	TT	AA	AA	TT	GG	CT	AC	TT	TT	AG	AG	GG	TT	CC	GG	CC	TT	CC	CT	GG	CC	CC	GG	AA	CC	AG	AG	CC	AA	TT	TT	CC	CC	AA	TT	CC	CT	GG	AC
Polypay	6.412046543	6.412046543	6	12	12	10	361.06	CT	CC	TT	TT	AA	AA	CT	AG	CT	CC	CT	TT	AG	AG	GG	CC	CC	GG	CC	CT	CC	CT	GG	CC	CC	AG	AG	CC	AG	AG	CC	GG	CC	TT	CC	CC	AA	CT	CC	TT	GG	AC
Polypay	7.646817248	7.646817248	7	18	16	12	408.23	CT	CC	TT	TT	AA	AA	TT	GG	CT	AA	CT	TT	AG	AG	GG	CT	CC	GG	CC	CT	CC	TT	GG	CT	CC	AG	AG	CC	GG	AG	CC	AG	CT	CT	CC	CC	AA	TT	CC	TT	GG	CC
Polypay	4.574948665	4.574948665	4	8	6	6	225.44	CT	CC	TT	CT	AA	AA	CT	GG	CC	AC	CT	CT	GG	GG	GG	CC	CC	GG	CC	CT	CC	CC	GT	TT	CC	GG	AG	CT	GG	AA	??	AG	CT	CT	TT	CC	AG	CC	CC	TT	AG	AC
Polypay	7.701574264	7.701574264	7	14	14	14	479.45	CT	CC	TT	CT	AA	AA	CT	GG	CC	AC	TT	TT	AA	GG	GG	TT	??	GG	CC	CC	??	CT	GG	CC	CC	GG	GG	CC	GG	AG	CC	GG	CC	CC	CC	CT	AG	TT	CC	??	GG	CC
Polypay	6.028747433	6.028747433	6	13	12	8	298.01	CT	CC	TT	CC	AA	AC	TT	AG	TT	AC	CT	TT	AA	GG	AG	CC	CC	GG	CC	CC	??	CC	GG	TT	AC	AG	GG	??	AG	AG	CC	AA	CC	TT	CC	CC	AA	CC	CC	TT	AG	AC
Polypay	7.698836413	7.698836413	7	15	15	12	401.43	CT	CC	TT	CT	AA	CC	TT	GG	CT	AC	CT	TT	AA	GG	AA	TT	CC	AG	CT	CC	??	TT	GG	TT	CC	GG	AG	CC	AG	GG	AC	AA	CT	TT	CT	CC	AA	TT	CC	TT	AG	AC
Polypay	7.698836413	7.698836413	7	13	12	11	410.5	TT	CC	CT	CC	AA	AA	CC	GG	CT	AA	CT	TT	AA	AG	AG	CT	CC	GG	CT	CT	CT	TT	GT	TT	AC	GG	AA	CC	GG	AG	CC	AA	TT	TT	CT	CC	AA	CT	CC	TT	AG	CC
Polypay	5.568788501	5.568788501	5	12	11	7	234.51	CT	CC	TT	CT	AA	AA	CT	GG	CC	AA	TT	TT	AA	GG	AG	CT	CC	AG	CC	CC	CC	TT	GG	TT	AC	AG	AG	CC	GG	AG	CC	AG	CT	TT	CT	CT	AA	TT	CC	TT	GG	CC
Polypay	6.683093771	6.683093771	6	12	12	8	331.12	CT	CC	CT	TT	AA	AA	TT	GG	CT	CC	CT	TT	AG	GG	GG	TT	CC	GG	CC	TT	CC	CC	GT	CT	CC	AG	AG	??	GG	AG	CC	AA	CT	CT	CC	CT	AA	CT	CC	TT	GG	AC
Polypay	7.693360712	7.693360712	7	17	13	9	320.24	TT	CC	TT	TT	AA	AC	CT	AG	CC	CC	CC	TT	AG	GG	AG	TT	CT	GG	CC	TT	CT	TT	GG	CT	CC	GG	AG	??	AG	GG	CC	AA	TT	CT	CT	CC	AA	CT	CC	CT	GG	CC
Polypay	7.693360712	7.693360712	7	14	10	9	365.14	TT	CC	TT	TT	AA	AA	TT	AG	CC	AA	CC	TT	AA	GG	AG	CT	CC	GG	CC	TT	CT	TT	GG	CT	CC	GG	AG	CC	AG	AG	CC	AA	TT	TT	CC	CC	AA	CT	CC	TT	AG	CC
Polypay	5.56605065	5.56605065	5	9	9	7	192.78	TT	CC	TT	CT	AA	AA	CT	GG	TT	AC	CT	CT	AG	GG	GG	CC	CC	GG	CT	CC	CC	CT	GG	TT	CC	GG	AG	CC	GG	AG	CC	AG	CC	CT	CC	TT	AA	CT	CT	TT	AG	CC
Polypay	7.370294319	7.370294319	7	12	11	11	387.82	TT	CC	TT	CT	AA	AA	TT	AG	CT	AC	CT	TT	AA	AG	GG	CT	CC	GG	CC	CT	CT	CT	GG	CT	CC	GG	AG	CC	AG	AG	CC	AA	CT	TT	CT	CT	AA	CT	CC	TT	AG	CC
Polypay	4.544832307	4.544832307	4	7	7	7	250.38	CT	CC	TT	CT	AA	AC	CT	AG	CT	CC	CT	CT	AG	AG	AG	CT	CC	GG	CC	CT	TT	TT	GG	CC	AC	GG	AA	CC	GG	AA	CC	AA	CT	TT	CC	CT	AA	CT	CC	TT	AG	CC
Polypay	7.682409309	7.682409309	7	14	12	12	392.36	CT	CT	CT	CT	AA	AA	CT	GG	TT	CC	TT	TT	AA	AG	GG	TT	CC	GG	CT	CT	CC	CT	GG	TT	CC	GG	AA	CC	AG	AA	CC	AG	CT	TT	TT	CC	AA	CT	CC	TT	AA	AA
Polypay	7.51266256	7.51266256	6	11	11	9	298.46	CC	CC	CT	TT	AA	AC	TT	AG	CC	CC	CT	TT	AG	GG	GG	CT	CC	GG	CC	TT	CC	CT	GG	TT	CC	AG	GG	CC	GG	GG	AC	AG	CT	CT	CC	CT	AA	TT	CC	TT	GG	AC
Polypay	7.682409309	7.682409309	7	15	15	14	485.8	CC	CC	TT	CT	AA	AA	CT	AG	TT	AC	TT	TT	AG	GG	AG	TT	CC	AG	CT	TT	CC	TT	GG	TT	CC	GG	AG	??	AG	AG	CC	AG	CC	TT	CT	TT	AA	TT	CC	CT	GG	AC
Polypay	6.395619439	6.395619439	6	10	10	8	279.87	CT	CC	CT	CT	AA	AA	TT	GG	TT	AA	CT	TT	AG	AG	AG	TT	CC	GG	CC	CT	CC	CT	GG	CT	CC	GG	AA	CT	AG	GG	CC	AA	TT	CT	TT	CC	AA	TT	CC	TT	GG	AC
Polypay	4.750171116	4.750171116	4	9	9	7	206.84	CT	CC	TT	CC	AA	AA	CT	GG	CT	AC	CT	TT	AG	GG	GG	CT	CT	GG	CT	CT	CC	TT	GG	TT	CC	GG	GG	CC	GG	GG	CC	AA	CT	CC	CT	CT	AA	CT	CT	TT	AG	AC
Polypay	6.658453114	6.658453114	5	9	9	9	332.94	CT	CC	TT	CT	AA	AA	CT	GG	CC	AC	CT	TT	AA	GG	GG	CC	CC	AG	CC	CT	CT	TT	GG	TT	CC	GG	AG	CC	AG	AA	CC	AG	CC	TT	CC	CT	AA	TT	CC	TT	AG	CC
Polypay	6.918548939	6.918548939	6	11	11	10	366.05	CC	CC	TT	CT	AA	AC	CT	GG	CC	AA	CT	TT	AA	AG	GG	CT	CC	GG	CC	CC	CC	CC	GT	TT	AC	GG	AA	CT	GG	AA	CC	AA	CT	TT	CC	CC	AA	CT	CT	TT	AG	AA
Polypay	3.553730322	3.553730322	3	3	3	3	131.09	CT	CC	TT	CT	AA	AC	TT	GG	CT	AC	CC	TT	GG	GG	AG	CT	CC	GG	CC	CC	CT	CT	GG	TT	AC	AG	AG	CT	AG	AG	CC	AA	CT	TT	CC	CT	AA	CT	CC	TT	GG	CC
Polypay	7.556468172	7.556468172	7	13	12	10	410.05	CT	CC	TT	TT	AA	AA	CC	GG	CC	AC	CT	TT	AA	AG	AG	CT	CC	GG	CC	CC	CC	CT	GG	CT	AC	AG	GG	CC	GG	AA	CC	AG	CT	TT	CT	CC	AA	TT	CC	TT	AG	CC
Polypay	6.143737166	6.143737166	6	8	8	8	328.85	TT	CC	TT	CT	AA	AC	CC	AG	CT	AA	CC	TT	AG	AA	GG	CT	CC	GG	CC	CC	CC	CC	GG	TT	CC	GG	GG	CC	GG	AA	CC	AA	CC	CT	CC	CT	AG	CC	CC	TT	AG	CC
Polypay	7.485284052	7.485284052	6	10	9	9	341.1	TT	CC	TT	TT	AG	AA	TT	GG	TT	AC	CT	CT	AG	GG	GG	TT	CC	GG	CC	CT	CT	CC	GG	TT	CC	AA	AA	CC	AG	AA	AC	AA	TT	CT	CC	CC	AA	CT	CC	CT	AG	AC
Polypay	7.482546201	7.482546201	6	12	7	7	274.88	CT	CC	TT	TT	AA	AA	TT	GG	CC	AC	CC	CT	GG	GG	GG	CT	CC	AG	CC	TT	CC	TT	GT	TT	CC	AG	AG	CC	GG	AG	CC	AG	CT	CT	CT	CT	AA	CT	CC	CT	AA	CC
Polypay	3.592060233	3.592060233	3	6	6	5	176.9	CC	CC	TT	TT	AA	AA	CC	GG	CT	AC	CC	TT	AG	GG	AG	CC	CC	GG	CC	TT	CT	CC	GG	TT	AC	AG	AG	CC	GG	AG	CC	AG	CC	TT	CC	CT	AA	TT	CC	TT	AG	CC
Polypay	4.563997262	4.563997262	4	12	12	6	172.37	TT	CC	CT	CT	AA	AC	CT	GG	CT	CC	CC	TT	AA	GG	GG	CC	CC	GG	CC	TT	CC	TT	GG	TT	CC	GG	AG	CC	AG	GG	CC	AA	TT	TT	CT	CC	AA	CT	CT	TT	GG	AA
Polypay	3.501711157	3.501711157	3	6	4	4	167.83	TT	CC	CT	CC	AA	AA	CT	GG	TT	AC	CT	TT	AA	AG	AG	CT	CC	GG	CC	CT	CT	TT	GG	CT	CC	GG	GG	CC	GG	AA	CC	AG	CC	TT	CC	CC	AA	CT	CC	TT	AG	AC
Polypay	7.47980835	7.47980835	7	15	15	14	471.28	CC	CC	TT	CC	AA	AC	CT	GG	TT	AC	CT	CT	AG	AG	AA	CT	CT	AG	CC	CC	CC	TT	GG	TT	CC	GG	AG	??	GG	AG	CC	AA	TT	TT	CT	CC	AA	CT	CT	TT	GG	CC
Polypay	7.93155373	7.93155373	7	18	18	12	430.01	CT	CT	CT	CT	AA	AA	CT	GG	TT	AA	TT	CT	AG	AA	AG	TT	CC	GG	CC	TT	CT	CT	GG	TT	CC	GG	AG	??	AG	AA	CC	AA	CC	CT	CT	CC	AA	TT	CC	TT	AG	AC
Polypay	4.681724846	4.681724846	4	7	7	6	263.54	TT	CC	CT	CT	AA	AA	CC	AG	CC	AC	CT	CT	AG	AG	GG	CT	CC	GG	CC	TT	CT	CC	TT	TT	CC	GG	GG	CC	GG	AA	CC	AG	CC	TT	CC	TT	AA	TT	CT	TT	AG	CC
Polypay	7.906913073	7.906913073	7	13	13	11	416.85	CT	CC	TT	CT	AA	AA	CT	AG	TT	AC	CC	TT	AG	AG	AA	TT	CC	GG	CC	CT	CC	TT	GG	TT	CC	GG	AG	CC	GG	AG	??	AA	CT	CT	TT	CT	AG	CT	CC	TT	GG	AC
Polypay	7.906913073	7.906913073	7	13	12	11	466.29	TT	CT	CT	CT	AA	AC	CT	GG	CT	CC	CT	TT	AG	GG	AG	CT	CC	GG	CT	CT	CT	CC	GT	TT	CC	AG	AG	CC	GG	AA	CC	AA	TT	TT	CT	CC	AA	TT	CC	TT	AG	AC
Rambouillet	7.622176591	7.622176591	7	13	13	13	412.32	TT	CC	TT	CT	AG	AC	CC	GG	CT	AA	CC	TT	AG	GG	AA	TT	CC	GG	CC	TT	CT	TT	GG	TT	CC	AG	AG	CC	AG	AG	??	AG	CT	CT	CC	CT	AA	TT	CC	CT	AG	AC
Rambouillet	7.496235455	7.496235455	7	12	12	7	243.13	CT	CT	TT	TT	AA	AA	CT	GG	CC	AA	CT	TT	AG	AG	AG	CT	CC	GG	CC	CC	CC	CT	GG	CT	CC	AA	AG	CC	AG	AG	??	AA	TT	TT	CC	CC	AA	TT	CC	CC	AG	AC
Rambouillet	8.698151951	8.698151951	8	15	15	14	441.35	CC	CT	TT	TT	AG	AC	CT	GG	CT	AA	CT	TT	AG	AG	AG	CC	CC	GG	CC	CT	CC	CC	GG	TT	CC	AG	AA	CC	AG	GG	CC	AA	TT	TT	CC	CC	AA	TT	CC	TT	GG	AC
Rambouillet	7.58110883	7.58110883	7	16	16	12	369.68	CT	CT	TT	TT	??	AA	CT	GG	CT	AA	CC	TT	AA	AA	AA	TT	CC	GG	CC	CT	CC	TT	GT	TT	CC	AA	GG	CC	AG	AG	AC	AG	TT	TT	CC	CC	AA	TT	CC	CT	AG	CC
Rambouillet	7.572895277	7.572895277	6	11	11	10	338.38	TT	CC	TT	TT	AA	CC	TT	GG	CC	AC	CT	TT	GG	GG	AG	CT	CC	GG	CC	CT	CC	TT	GT	TT	CC	GG	AG	CC	AA	AA	AC	AG	CT	CT	CC	CC	AG	TT	CC	CT	AG	CC
Rambouillet	6.767967146	6.767967146	6	11	11	11	375.57	CT	CT	TT	CC	AG	AA	CT	GG	CT	AA	TT	TT	GG	GG	GG	CT	CC	GG	CC	CT	CC	CT	GG	TT	CC	AG	AA	CC	GG	AA	AC	AA	TT	CT	CC	CC	AA	TT	CC	TT	AG	CC
Rambouillet	7.509924709	7.509924709	7	14	14	9	283.5	TT	CC	TT	CT	GG	AA	CT	GG	CT	AA	TT	TT	AA	AG	AA	TT	CT	GG	CC	CC	CC	CC	GG	CT	CC	AG	GG	CC	GG	AA	CC	AG	CT	CT	CC	CC	AA	TT	CC	TT	AG	AC
Rambouillet	7.674195756	7.674195756	7	13	13	13	389.18	CT	CT	TT	TT	AA	AA	TT	GG	CT	AA	CC	TT	AA	AA	AG	CT	CC	GG	CC	TT	CC	CT	GG	TT	CC	AG	AG	CC	GG	AG	CC	AA	CT	TT	CC	CC	AA	TT	CC	CT	GG	AC
Rambouillet	7.674195756	7.674195756	7	8	8	8	273.97	TT	CC	TT	CT	AG	AC	TT	GG	TT	AA	CC	TT	AG	AG	AG	CT	CC	GG	CC	CC	CC	CC	GG	TT	CC	GG	AA	CC	AG	AA	CC	AA	TT	CC	CC	CC	AA	TT	CT	TT	AA	AC
Rambouillet	7.490759754	7.490759754	7	12	12	12	397.35	CT	CT	TT	TT	AA	AA	TT	GG	TT	AC	CT	TT	AG	AA	AG	CT	CC	GG	CC	CT	CC	TT	GG	TT	CC	AG	AG	CC	GG	AG	CC	AG	CT	TT	CC	CC	AA	CT	CC	CT	AG	CC
Rambouillet	6.475017112	6.475017112	6	11	11	10	310.26	CT	CC	CC	CT	AG	AC	CT	GG	TT	AC	CC	TT	AG	AG	AA	TT	CC	GG	CC	CT	CC	CC	GG	CT	CC	AG	AA	CC	GG	AG	CC	AA	TT	CC	CC	CC	AA	CT	CC	TT	AG	AC
Rambouillet	7.655030801	7.655030801	6	14	14	10	343.37	CT	CC	TT	CC	AG	AC	TT	GG	TT	AA	CT	TT	GG	GG	AG	CT	CC	GG	CC	TT	CT	CC	GG	CT	CC	AG	AA	CC	AG	AA	CC	AG	CT	TT	CC	CC	AG	TT	CC	CT	AG	CC
Rambouillet	7.655030801	7.655030801	7	8	8	8	313.89	CT	CT	TT	TT	AA	AC	CT	GG	CT	AC	CT	TT	AA	GG	GG	CC	CC	GG	CC	CC	CC	CC	GG	TT	CC	AG	AA	CC	AA	AG	AC	AA	CT	CT	CC	CT	AG	CT	CT	TT	AG	AC
Rambouillet	7.649555099	7.649555099	7	11	11	11	349.72	TT	CC	TT	CT	AA	AC	TT	GG	CT	AA	CC	TT	AG	GG	AG	CT	CC	GG	CC	TT	CC	CT	GT	CT	CC	AG	AG	CC	AG	AA	CC	AG	CT	CT	CC	CC	AG	TT	CC	TT	AG	CC
Rambouillet	7.638603696	7.638603696	7	12	10	8.5	272.61	TT	CC	TT	TT	AA	CC	TT	GG	CT	AA	CC	TT	AG	AG	AG	TT	CC	GG	CC	TT	CC	CC	GG	TT	CC	AA	AA	CC	AG	AG	CC	AA	TT	CT	CC	CC	AA	TT	CC	CT	AG	AC
Rambouillet	7.362080767	7.362080767	6	10	10	9	348.81	CT	CC	TT	TT	AG	AA	TT	GG	CT	AA	CT	TT	GG	GG	GG	TT	CC	GG	CC	CC	CC	CT	GG	TT	CC	AG	AG	CC	GG	AA	CC	AG	CT	TT	CC	CC	AA	CT	CC	TT	AG	CC
Rambouillet	7.633127995	7.633127995	5	8	5	4	166.47	CT	CC	CT	TT	AA	AA	CT	GG	CT	AC	CC	TT	AA	AA	AG	CC	CC	GG	CC	TT	CT	CT	GG	TT	CC	GG	AG	CC	AG	AG	CC	AA	CT	TT	CT	CC	AG	CT	CC	TT	AG	CC
Rambouillet	7.704312115	7.704312115	6	7	7	7	260.82	CT	CC	TT	CT	AG	AA	TT	GG	CC	AA	CT	TT	AG	AG	AG	CT	CC	GG	CC	CT	CC	CT	GG	TT	CC	AA	AG	CC	GG	AG	AC	AG	CT	CT	CC	CC	AA	TT	CT	TT	AG	AC
Rambouillet	6.685831622	6.685831622	5	9	9	7	264.9	CC	TT	TT	CT	AG	AC	TT	GG	CC	AC	CC	TT	AG	AG	AG	TT	CC	GG	CC	CT	CC	TT	GG	TT	CC	AG	AG	CC	AG	AG	??	AA	TT	TT	CC	CC	AA	TT	CC	TT	AG	AC
Rambouillet	5.596167009	5.596167009	5	8	8	8	304.81	CT	CT	TT	TT	AA	AC	CT	GG	CT	AA	CT	TT	GG	GG	AG	CT	CC	GG	CC	TT	CC	CT	GG	TT	CC	AG	AA	CC	GG	AA	??	AA	CT	TT	CT	CC	AA	TT	CT	CT	GG	AC
Rambouillet	7.685147159	7.685147159	6	13	13	12	369.22	CC	CT	TT	TT	GG	AA	CT	GG	CT	CC	CC	TT	AG	AG	AG	TT	CC	GG	CC	TT	CC	TT	GG	CT	CC	AG	GG	CC	AG	AG	CC	AA	TT	TT	CC	CC	AA	CT	CC	TT	AA	CC
Rambouillet	7.608487337	7.608487337	5	8	8	7.5	274.88	TT	CC	TT	TT	AG	AA	TT	GG	CT	AC	CT	TT	AA	GG	AG	CT	CC	GG	CC	CC	CC	CC	GG	TT	CC	GG	AG	CC	GG	AA	CC	AA	CT	TT	CC	CC	AG	TT	CC	TT	GG	CC
Rambouillet	5.555099247	5.555099247	4	7	7	6	214.55	TT	CT	TT	TT	AA	AA	CT	GG	TT	AA	CT	TT	GG	AG	AG	CT	CC	GG	CC	TT	CT	CT	GG	TT	CC	GG	AA	CC	GG	GG	CC	AA	TT	TT	CC	CT	AG	CT	CC	TT	GG	AC
Rambouillet	5.555099247	5.555099247	3	5	5	4	142.88	CT	CC	TT	CT	AA	AA	CC	GG	TT	AA	TT	TT	AA	GG	AG	CT	CC	GG	CC	CT	CC	CC	GG	CT	CC	AA	AG	CC	GG	AG	CC	AA	TT	TT	CC	CC	AA	TT	CT	TT	AA	AC
Rambouillet	6.672142368	6.672142368	6	10	10	9	329.31	TT	CC	TT	CT	GG	AA	TT	GG	CC	AC	CC	TT	AA	AA	AG	CT	CC	GG	CC	TT	CC	TT	GG	TT	CC	AG	AG	CC	AA	AG	CC	AA	TT	CT	CC	CC	AA	TT	CC	TT	AG	CC
Rambouillet	5.555099247	5.555099247	4	6	6	6	219.09	CT	CC	CT	TT	AA	AC	CT	GG	TT	AA	CT	TT	AG	GG	GG	CC	CC	GG	CC	CT	CC	CC	GG	TT	CC	AA	AA	CC	GG	AG	??	AG	CT	TT	CC	CC	AA	TT	TT	TT	AG	CC
Rambouillet	6.663928816	6.663928816	5	9	9	9	331.12	TT	CC	CT	TT	AA	AA	TT	GG	CT	AC	TT	TT	AG	GG	GG	CT	CC	GG	CC	CT	CC	CT	GG	TT	CC	GG	AG	CC	AG	AA	AC	AA	CT	TT	CC	CC	AA	TT	CC	TT	GG	AC
Rambouillet	4.752908966	4.752908966	3	4	4	4	162.84	TT	CC	CT	CT	AG	AA	TT	GG	CT	AC	CT	TT	AG	AG	AG	CT	CC	GG	CC	CT	CC	CC	GG	TT	CC	GG	AG	CC	AG	AA	CC	AA	CT	TT	CC	CC	AA	TT	CC	TT	GG	AC
Rambouillet	5.938398357	5.938398357	5	12	12	7	231.33	CT	CC	TT	CT	AG	AC	CT	GG	TT	AC	CC	TT	GG	GG	AG	TT	CT	GG	CC	CT	CC	TT	GG	TT	CC	AA	GG	CC	AG	AA	CC	AG	CT	TT	CC	CC	AA	TT	CT	TT	AG	CC
Rambouillet	7.663244353	7.663244353	5	10	9	5	161.93	CT	CT	TT	TT	AG	AA	CC	GG	CT	AA	CT	TT	AG	AG	AG	CT	CC	GG	CC	TT	CC	CT	GT	TT	CC	AG	AG	CC	GG	AA	CC	AA	TT	TT	CC	CC	AA	TT	CC	CT	AG	CC
Rambouillet	8.531143053	8.531143053	6	14	12	10	354.26	CT	CC	TT	TT	AA	AC	CT	GG	CC	AA	TT	TT	AA	AG	AG	TT	CC	GG	CC	CT	CC	CT	GG	TT	CC	AG	AG	CC	GG	AA	CC	AA	TT	TT	CC	CC	AA	TT	CC	CT	GG	CC
Rambouillet	8.531143053	8.531143053	7	13	13	11	392.36	CT	CT	TT	TT	GG	AA	CT	GG	CC	AC	TT	TT	AG	AG	GG	CT	CC	GG	CC	CT	CC	TT	GG	CT	CC	GG	AG	CC	AG	AA	CC	AA	CT	TT	CC	CC	AA	TT	CC	TT	AG	AC
Rambouillet	7.657768652	7.657768652	6	10	10	10	386.01	TT	CC	CT	CT	AA	AC	CT	GG	CT	AC	CC	CT	AG	AG	AG	CT	CC	GG	CC	TT	CC	CT	GG	TT	CC	AG	AA	CC	AG	GG	CC	AA	TT	TT	CC	CC	AA	TT	CC	TT	GG	AC
Rambouillet	5.9137577	5.9137577	5	7	7	3	133.81	TT	CC	TT	TT	AG	AA	TT	GG	CT	AA	CC	CT	GG	GG	GG	CT	CC	GG	CC	TT	CC	TT	GG	TT	CC	AA	AG	CC	AG	AA	??	AG	CT	TT	CC	CC	AG	CT	CC	CT	AG	CC
Rambouillet	5.905544148	5.905544148	5	11	11	6	236.78	CC	CC	CT	CT	AG	AA	TT	GG	TT	AA	CT	CT	AA	AG	AG	CT	CC	GG	CC	CT	CT	CT	GT	TT	CC	AG	AG	CC	GG	AA	CC	AG	CT	TT	CC	CC	AA	TT	CT	CT	GG	CC
Rambouillet	5.404517454	5.404517454	4	7	7	6	186.43	CC	CC	CT	CT	AA	AC	TT	GG	TT	AA	CT	TT	AA	AA	AG	CT	CC	GG	CC	CC	CT	TT	GT	TT	CC	AG	GG	CC	GG	AA	CC	AA	TT	TT	CC	CC	AA	TT	CT	TT	GG	CC
Rambouillet	7.556468172	7.556468172	6	10	10	9	353.8	TT	CC	TT	CT	AA	AC	CT	GG	CT	AA	CT	CT	AA	AA	GG	CT	CC	GG	CC	CT	CC	TT	GT	CT	CC	GG	AA	CC	AG	AA	CC	AG	TT	CT	CC	CC	AA	TT	CT	TT	GG	CC
Rambouillet	5.475701574	5.475701574	4	7	7	6	229.97	TT	CC	TT	CT	AG	AA	CT	GG	CT	AA	CC	TT	AA	AG	GG	CT	CC	GG	CC	CT	CC	CC	GT	TT	CC	AA	AG	CC	AG	AA	CC	AA	TT	TT	CC	CC	AG	TT	CT	TT	AG	CC
Rambouillet	7.540041068	7.540041068	5	7	7	7	273.06	TT	CT	TT	CT	AG	AA	CT	GG	CT	AC	CT	TT	AG	AG	GG	CT	CC	GG	CC	CT	CT	CC	GG	TT	CC	GG	AA	CC	GG	AA	CC	GG	TT	CC	CC	CC	AG	TT	CT	TT	AG	CC
Rambouillet	7.482546201	7.482546201	5	7	7	7	269.89	CC	CC	CT	CT	AA	AC	CT	GG	TT	AA	CT	CT	AG	AG	AG	TT	CC	GG	CC	CT	CC	CT	GG	TT	CC	GG	AA	CC	AG	AG	CC	AA	TT	CT	CC	CC	AA	TT	CT	CT	AG	AC
Rambouillet	5.661875428	5.661875428	4	6	6	3	100.7	CT	CC	TT	CC	AG	AC	TT	GG	CT	AA	TT	TT	AG	AG	GG	TT	CC	GG	CC	TT	CT	CC	GG	TT	CC	AG	AG	CC	AG	AG	AC	AA	TT	TT	CC	CC	AG	CC	CC	TT	AG	AC
Rambouillet	5.650924025	5.650924025	4	6	6	5	197.77	CT	CT	TT	CT	AA	AC	CC	GG	TT	AA	CT	TT	AG	GG	GG	CT	CC	GG	CC	CT	CC	CT	GG	TT	CC	GG	AG	CC	AG	AG	CC	AG	CT	TT	CT	CC	AG	CT	CT	TT	AG	AC
Rambouillet	4.533880903	4.533880903	3	6	6	6	218.18	CT	CT	TT	CT	??	AC	CT	GG	TT	AC	CC	TT	AG	GG	GG	TT	CC	GG	CC	CT	CC	CC	GG	TT	CC	GG	AG	CC	AG	AG	CC	AG	CT	TT	CT	CC	AG	CT	CC	TT	AG	AC
Rambouillet	7.526351814	7.526351814	7	17	17	12	460.4	TT	CC	CT	CC	GG	AA	TT	GG	CT	AA	CT	TT	AG	AG	GG	CT	CC	GG	CC	CT	CT	CT	GT	CT	CC	AG	AG	CC	GG	AA	CC	AA	TT	TT	CC	CC	AG	TT	CC	CT	AG	AC
Rambouillet	4.525667351	4.525667351	4	5	5	5	205.48	TT	CT	TT	TT	AG	AC	CT	GG	CC	AC	CT	TT	GG	GG	AG	CC	CC	GG	CC	CC	CC	CT	GG	TT	CC	AA	AG	CC	GG	AA	AC	AG	CT	TT	CC	CC	AG	CT	CC	TT	AG	CC
Rambouillet	7.509924709	7.509924709	6	9	7	7.5	292.57	TT	CC	TT	TT	AA	AC	CT	GG	TT	AA	CT	TT	AA	AG	GG	CC	CC	GG	CC	CT	CC	CT	GT	TT	CC	AG	AG	CC	GG	AA	CC	AA	TT	TT	CC	CC	AG	CT	CC	CT	AA	CC
Rambouillet	5.177275838	5.177275838	5	8	8	6	222.26	TT	CT	TT	TT	AA	AC	CT	GG	CT	AC	CT	TT	GG	GG	AG	CC	CC	GG	CC	CT	CC	CT	GG	CT	CC	AG	AG	CC	GG	AG	CC	AG	CT	TT	CC	CC	AG	CT	CT	CT	GG	AA
Rambouillet	6.184804928	6.184804928	6	11	10	7.5	222.71	CT	CC	TT	CT	AG	AA	CC	GG	CT	AC	CC	CT	GG	AG	GG	TT	CC	GG	CC	TT	CT	TT	GG	TT	CC	AG	AA	CC	GG	AA	CC	AA	TT	CT	CC	CC	AA	TT	CC	CT	AG	CC
Rambouillet	6.513347023	6.513347023	6	9	9	8	291.66	CT	CC	TT	TT	AA	AC	TT	GG	TT	AC	CC	TT	AG	AG	AG	CT	CC	GG	CC	CC	CC	CT	GG	TT	CC	AG	AG	CC	GG	GG	AC	AA	TT	TT	CT	CC	AA	TT	CC	TT	AG	AC
Rambouillet	7.389459274	7.389459274	7	14	14	12	391.9	TT	CC	TT	CT	AA	CC	CC	GG	CC	AC	CT	TT	GG	GG	AG	TT	CC	GG	CC	TT	CT	TT	GT	CC	AC	AG	AG	CC	AG	AG	CC	AA	CT	CC	CC	CC	GG	TT	CC	CT	AG	CC
Rambouillet	3.290896646		3	5	5	5	149.69	CT	CT	TT	CT	AA	CC	CT	GG	TT	AA	CT	TT	GG	GG	GG	CC	CT	GG	CC	CC	CT	TT	GG	TT	CC	AG	AA	CC	GG	AA	??	AG	CT	CT	CC	CC	AG	TT	CT	TT	AG	CC
Rambouillet	6.967830253	6.967830253	5	9	9	8	279.87	CC	TT	TT	CC	AG	AA	CT	GG	CT	AA	CC	CT	AG	AG	GG	TT	CC	GG	CC	TT	??	TT	GG	CT	CC	AG	AA	CC	AG	AA	AC	AG	CC	CT	CC	CC	AA	CT	CC	CT	GG	AA
Rambouillet	3.540041068	3.540041068	3	4	4	4	152.86	TT	CC	TT	TT	AA	CC	CT	GG	CT	AA	CT	TT	GG	GG	AG	TT	CC	GG	CC	CT	CC	TT	GT	TT	CC	AG	AG	CC	GG	AG	CC	AA	TT	CT	CC	CC	GG	CT	CC	CT	GG	CC
Suffolk	7.715263518	7.715263518	7	14	13	9	418.67	TT	CC	CT	TT	AA	AA	CC	AG	CT	AC	CT	TT	AA	AA	AG	CC	CC	AG	CC	CC	CT	CC	GG	CT	CC	GG	AA	CT	GG	AG	CC	AA	TT	TT	CT	CC	AA	CC	CT	CT	AA	AC
Suffolk	7.603011636	7.603011636	6	12	10	6	274.42	CT	CT	TT	CC	AA	AA	CC	AA	CC	AC	CT	TT	AA	GG	AA	CC	CC	GG	CC	CC	CT	CC	GG	TT	CC	GG	AA	CT	AG	AA	CC	AA	CT	CT	CT	CC	AA	CT	CC	CT	AG	AC
Suffolk	7.597535934	7.597535934	7	12	10	10	388.28	TT	CT	TT	CT	AG	AA	CT	AG	CT	??	CT	TT	AA	AG	AG	CT	CC	GG	CC	CT	CT	CC	GG	CT	CC	AG	AA	CC	AG	GG	CC	AA	TT	CT	CT	CC	AA	CT	CC	CT	GG	CC
Suffolk	3.748117728	3.748117728	3	6	6	4	160.12	TT	CC	CT	CT	AA	AC	CC	GG	CC	AC	CT	TT	AG	AA	AA	CC	CC	GG	CC	CC	CT	CT	GG	TT	CC	GG	AA	CC	GG	AG	CC	AA	TT	TT	CC	CT	AA	TT	CC	TT	AG	CC
Suffolk	7.589322382	7.589322382	6	12	11	7	293.02	CT	CT	TT	TT	AA	AA	CC	AG	CT	AC	CC	TT	AA	AA	AG	CC	CT	GG	CC	CC	CC	CC	GG	TT	CC	AG	AA	CT	GG	AG	CC	AA	CT	TT	CT	CC	AA	CT	CC	CT	AG	CC
Suffolk	7.000684463	7.000684463	6	10	10	8.5	353.35	TT	CT	TT	CT	AA	AA	TT	AA	CT	AA	CC	TT	AA	AG	GG	CC	CC	GG	CC	CC	CC	CC	GG	TT	CC	AA	AA	??	AG	GG	CC	AG	TT	CT	CT	CC	AA	CT	CC	TT	AG	CC
Suffolk	6.510609172	6.510609172	2	3	3	2	80.29	TT	CC	TT	CT	AA	AA	CC	AG	TT	AC	CT	TT	AA	AG	AA	CT	CT	AG	CC	CC	??	CC	GG	TT	CC	GG	AA	CC	GG	AA	CC	AA	CT	TT	CC	CC	AA	CT	CC	??	??	CC
Suffolk	4.739219713	4.739219713	4	5	4	3	138.8	TT	CC	TT	CC	AG	AA	CC	AA	CT	AC	CC	TT	AA	AG	AG	CC	CT	AG	CC	CC	CC	CC	GG	TT	CC	GG	AA	CC	GG	AA	CC	AA	TT	TT	CT	CT	AA	CT	CC	TT	AG	CC
Suffolk	2.611909651		1	2	2	1	44.91	TT	CC	TT	CC	AA	AA	CT	AA	CT	AC	CC	TT	AA	AG	AG	CT	CT	GG	CC	CC	??	CC	GG	TT	CC	AG	AA	CC	AG	AA	CC	AA	CT	TT	CT	CT	AA	TT	CC	TT	GG	CC
Suffolk	7.575633128	7.575633128	6	9	9	8	322.5	CT	CC	TT	CC	AA	AA	CT	AG	CT	AA	CT	TT	AA	AG	AA	CT	CC	GG	CC	CT	CT	CT	GG	TT	CC	GG	AA	CC	AG	AA	??	AA	TT	TT	CC	CT	AA	CT	CC	TT	AG	CC
Suffolk	7.572895277	7.572895277	7	14	12	10	435.45	CT	CC	TT	CC	AG	AA	CT	AG	CT	AC	CC	TT	AA	AG	AG	CC	CT	GG	CC	CC	CC	CT	GG	TT	CC	GG	AA	CC	GG	GG	CC	AA	TT	TT	CC	CC	AA	TT	CC	CT	AG	CC
Suffolk	6.976043806	6.976043806	7	14	9	6	252.2	TT	CC	TT	CT	AA	CC	TT	GG	CC	AC	CC	TT	AA	AG	AG	CT	CT	GG	CC	CC	CC	CC	GG	TT	CC	AA	AA	CC	GG	GG	CC	AA	TT	TT	CC	CC	AA	TT	CC	CC	??	CC
Suffolk	3.718001369	3.718001369	2	4	4	3	127.91	CT	CC	CT	CT	AA	AA	CT	AG	TT	AA	CC	TT	AA	AG	AA	CT	CC	GG	CC	CT	CC	CC	GG	TT	CC	AG	AA	CC	GG	GG	CC	AG	TT	TT	CC	CC	AA	TT	CC	TT	??	CC
Suffolk	2.598220397		1	2	2	1	40.37	TT	CC	CT	TT	AA	AA	CC	AG	TT	AA	CC	TT	AA	AA	AG	CT	CT	GG	CC	CC	??	CC	GG	TT	CC	AG	AA	CC	AG	AG	CC	AA	TT	TT	CT	CC	AA	CT	CT	TT	GG	CC
Suffolk	6.789869952	6.789869952	5	8	8	7	266.71	CT	CC	CT	CT	AA	AC	CT	AG	CC	AC	CC	TT	AA	AG	GG	CT	CC	GG	CC	CC	CT	CT	GG	TT	CC	AG	AA	CC	GG	AG	CC	AA	CT	CT	CC	CC	AA	CT	CC	CT	AG	AC
Suffolk	2.587268994		2	2	2	1	58.51	TT	CT	TT	CT	AA	AA	CC	AA	CT	AC	CT	TT	AA	AG	AG	CC	CT	GG	CC	TT	CT	CC	GG	TT	CC	AG	AA	CC	AG	AG	CC	AA	TT	CT	CC	CC	AA	TT	CC	TT	AG	AC
Suffolk	7.181382615	7.181382615	6	10	10	9	328.85	CC	CC	TT	CT	AA	CC	CC	AG	CC	AC	CC	TT	GG	AG	GG	CT	CC	AG	CC	CC	TT	CT	GG	TT	CC	AG	AA	??	GG	AG	CC	AA	CT	CT	CT	CT	AA	CT	CC	TT	GG	AC
Polypay	6.685831622	6.685831622	5	12	11	11	371.95	TT	CC	TT	TT	AA	AA	CT	GG	CC	AC	CT	TT	AG	GG	GG	CT	CC	AG	CC	CC	CT	TT	GG	CT	CC	AG	AA	CT	GG	AA	CC	AG	CT	CT	CC	CT	AA	CT	CC	??	AG	AC
Polypay	4.700889802	4.700889802	4	8	7	3	96.62	TT	CC	TT	CT	AA	AA	CT	AG	TT	AC	CT	TT	GG	GG	AG	CC	CC	AG	??	CC	??	CT	GG	TT	CC	AG	AA	CC	AG	AA	CC	AG	CC	TT	CT	CC	AA	CC	CC	TT	GG	AC
Polypay	7.225188227	7.225188227	7	17	16	6.5	268.53	TT	CC	TT	CT	AA	AA	CC	AG	CT	AC	CC	TT	GG	GG	AG	CT	CC	GG	CT	CC	??	TT	GT	CT	CC	AG	AG	CC	GG	AG	CC	AA	CT	TT	CC	CC	AA	CT	CC	TT	GG	AC
Polypay	5.524982888	5.524982888	4	7	4	4.5	172.37	TT	CC	TT	TT	AA	??	CC	GG	CT	AA	CC	TT	GG	AG	AG	CT	CC	GG	CC	TT	CC	CT	GG	CT	CC	GG	AA	CC	AG	GG	CC	AG	CC	TT	TT	CC	AA	TT	CC	TT	AG	AC
Polypay	7.496235455	7.496235455	7	17	16	12	423.66	CT	CC	CT	CT	AA	AC	TT	GG	CT	AC	CC	TT	AG	GG	AG	CT	CC	GG	??	TT	CC	CT	GG	TT	CC	AG	AG	CT	AA	GG	CC	AA	TT	CT	CC	CT	AA	CT	CT	TT	AG	AA
Polypay	5.708418891	5.708418891	5	14	14	8.5	305.27	TT	CC	CT	TT	AA	AA	TT	GG	TT	CC	TT	CT	AG	AA	GG	CT	CC	GG	CC	CT	??	TT	GT	TT	CC	GG	AG	CC	AG	AA	CC	GG	CC	TT	TT	CT	AA	TT	CT	CT	AA	AC
Polypay	7.222450376	7.222450376	6	15	15	11	405.06	CT	CC	TT	CT	AA	AA	TT	GG	TT	AC	CT	TT	AG	GG	AA	TT	CC	GG	CC	CC	CT	CT	GG	CT	CC	GG	AG	CT	AG	AA	AC	AA	CT	TT	CT	CT	AA	TT	CC	CT	GG	AC
Polypay	4.479123888	4.479123888	3	7	5	3.5	138.8	CT	CC	CC	CT	AA	AA	TT	GG	CT	CC	CT	TT	AG	AG	AG	TT	CC	GG	CC	TT	??	CT	GT	CT	CC	GG	AA	CT	GG	GG	CC	AG	CT	TT	CT	CC	AG	CT	CC	TT	AG	AC
Polypay	6.444900753	6.444900753	6	15	15	8.5	314.79	CC	CC	CT	CT	AA	AA	CT	AG	CC	AA	CT	TT	GG	AG	AG	CC	CC	GG	CC	CT	CC	CC	GG	TT	CC	AG	GG	CC	GG	AA	CC	AA	CT	TT	CT	CT	AA	TT	CC	CT	GG	AC
Polypay	5.472963723	5.472963723	5	10	8	6	156.49	CC	CC	CT	TT	AA	AA	CT	AG	TT	AC	CC	CT	AG	AG	AG	CC	CC	GG	CT	CC	CC	CT	GG	CT	CC	AG	AA	CC	AG	AA	CC	AG	CT	TT	CC	CC	AA	CC	CC	??	AG	AC
Polypay	5.563312799	5.563312799	4	9	7	5.5	219.54	TT	CC	TT	CT	AA	AA	CT	GG	TT	AA	CT	TT	AG	GG	GG	CT	CC	GG	CC	CT	CC	CT	GG	CT	AC	GG	AG	CC	AA	AG	CC	AA	TT	TT	CT	CC	AA	TT	CC	TT	GG	CC
Polypay	6.464065708	6.464065708	6	15	14	11	366.5	TT	CT	CC	CC	AA	AC	TT	GG	TT	CC	CC	TT	GG	GG	GG	CC	CC	GG	CT	CT	CC	CT	GG	CT	CC	GG	AG	CC	GG	AA	CC	AA	TT	TT	CC	CC	AA	CT	CT	CT	AG	AC
Polypay	6.67761807	6.67761807	6	8	8	6	278.05	CT	CC	TT	CT	AA	AC	TT	GG	CT	AC	CC	TT	GG	GG	AG	TT	CC	GG	CC	TT	CC	CC	GT	TT	CC	AG	AA	CC	AG	AA	CC	AG	CC	CT	CT	CT	AG	TT	CC	TT	AG	CC
Polypay	6.57357974	6.57357974	5	7	6	6	207.75	CT	CC	TT	CT	AA	AA	CT	AG	CC	AA	CT	TT	AA	AG	AG	CT	??	GG	CC	CC	CT	CC	GT	TT	CC	GG	AG	CC	AG	AG	CC	AG	CT	TT	CC	CT	AG	TT	CC	TT	AG	CC
Polypay	5.46201232	5.46201232	5	10	9	8.5	332.48	TT	CC	TT	CC	AA	AA	CT	GG	CT	AA	TT	TT	GG	GG	AA	CT	CC	GG	CC	CT	CC	CT	GG	TT	CC	GG	GG	CC	GG	AG	CC	AA	CT	TT	CT	TT	AA	CT	CC	CC	AG	AC
Polypay	5.081451061	5.081451061	4	10	9	6	176.9	TT	CC	TT	CC	AA	AC	CT	GG	CT	AC	CC	TT	AA	AA	AG	CT	CT	GG	CC	CC	CC	CC	GG	CT	CC	GG	AG	CC	GG	AG	AC	AA	CC	TT	CC	CT	AA	CT	CC	TT	AG	CC
Polypay	5.664613279	5.664613279	5	9	9	6	236.32	CT	CC	TT	CC	AA	AC	CT	GG	CT	AC	TT	TT	AG	AA	AG	CT	CC	GG	CC	CT	CC	CT	GT	CT	CC	GG	AA	CC	GG	AG	AC	AA	TT	TT	CC	CC	AA	CT	CT	CT	AG	AC
Polypay	4.982888433	4.982888433	5	11	11	6.5	245.85	TT	CC	TT	TT	AA	AC	CT	AG	CC	AC	CT	TT	AG	GG	GG	CT	CC	GG	CC	TT	CC	CC	GG	CC	CC	AG	AA	??	AG	AG	CC	GG	CC	TT	CC	CC	AA	TT	CC	TT	AG	CC
Polypay	3.786447639	3.786447639	3	6	6	5	171.46	TT	CC	TT	CT	AA	AA	TT	GG	CT	AC	CC	TT	AG	GG	AG	CT	CC	AG	CC	CC	CC	CC	GG	TT	AC	GG	AG	CC	AA	AG	AC	GG	CC	TT	CT	CT	AA	CT	CC	CT	GG	CC
Polypay	7.47980835	7.47980835	6	10	9	7	257.64	CT	CC	TT	CT	AA	AA	TT	GG	TT	AC	TT	CT	AA	AG	AG	CT	CT	GG	CC	CC	CC	CT	GG	TT	CC	GG	GG	??	GG	AG	CC	AG	CC	CT	CT	CT	AA	CT	CC	CT	GG	CC
Polypay	7.033538672	7.033538672	7	17	17	10	370.13	TT	CC	TT	CC	AA	AA	CT	AG	CT	AC	CT	TT	AA	GG	AG	CT	CC	GG	??	CT	CC	CT	GT	CT	AC	GG	AG	CC	GG	GG	CC	AA	CT	TT	CT	CC	AA	CC	CC	??	GG	CC
Polypay	5.404517454	5.404517454	5	12	12	8	282.13	TT	CC	TT	CC	AA	AA	CT	GG	TT	AA	CT	TT	AG	GG	AG	CT	CC	GG	CC	CC	CT	CT	GG	CT	CC	AG	AG	CC	AG	GG	CC	AA	CT	TT	CC	CT	AA	TT	CC	TT	AG	CC
Polypay	4.514715948	4.514715948	4	8	8	6.5	229.06	TT	CC	TT	TT	AA	AC	CT	GG	CT	AA	CT	CT	AG	AG	GG	CT	CT	GG	CC	CC	CC	CC	GG	TT	CC	AG	AG	CC	AG	AG	AC	AA	CT	TT	CC	CC	AA	CT	CC	TT	GG	CC
Suffolk	4.933607118	4.933607118	4	7	7	4	179.17	CC	CC	TT	TT	AG	AA	CC	AG	CT	AC	TT	TT	AG	GG	AA	CC	CC	GG	CC	CC	CT	CT	GG	TT	CC	AA	AA	CT	GG	AA	CC	AA	TT	CT	CT	CC	AA	TT	CC	CC	AG	AC
Suffolk	5.560574949	5.560574949	3	5	4	4	169.19	CC	CC	CT	CT	AA	AA	CT	AG	??	AC	CT	CT	AG	GG	AA	CT	CT	GG	CC	CC	CC	CC	GG	TT	CC	GG	AA	CC	GG	AA	CC	AA	TT	TT	CT	CC	AA	CC	CC	CT	GG	AA
Suffolk	4.758384668	4.758384668	3	5	5	5	185.97	TT	CC	CT	CT	AA	AA	CC	GG	CC	CC	TT	TT	AA	AG	AA	CT	CC	GG	CC	CT	CC	CC	GT	TT	CC	AG	AA	CC	GG	AG	AC	AA	CT	TT	CT	CC	AA	CT	CC	CT	AG	AC
Suffolk	3.498973306	3.498973306	2	3	3	1	43.09	TT	CC	CC	TT	AA	AC	CC	GG	CC	AC	CT	TT	AA	AG	GG	CT	CT	GG	CC	CC	CC	CT	GG	TT	CC	AG	AA	CC	GG	AG	CC	AG	TT	TT	CT	CT	AA	TT	CC	CC	GG	CC
Suffolk	7.540041068	7.540041068	7	12	11	7	328.4	CT	CT	TT	TT	AG	AA	CC	AA	CT	AC	TT	TT	AG	GG	AA	CC	CC	GG	CC	CC	CT	CC	GG	TT	CC	AG	AA	CT	AG	AG	CC	AA	TT	CT	CC	CC	AA	TT	CC	CC	GG	AC
Suffolk	3.526351814	3.526351814	0	0	0	0	0	CC	CC	CT	TT	AG	AC	CC	AA	CT	AC	CC	TT	AG	AG	GG	CT	CC	AG	CC	CC	CT	CT	GG	TT	CC	GG	AA	CT	GG	AG	CC	AA	TT	TT	TT	CT	AA	CT	CC	TT	GG	CC
Suffolk	5.596167009	5.596167009	3	6	5	4.5	148.32	CT	CT	TT	CT	AA	AA	CC	GG	TT	CC	CC	TT	AA	GG	AA	CT	CC	AG	CC	CC	CC	CT	GG	TT	CC	AG	AA	CC	AG	AG	CC	AA	TT	TT	CT	CC	AA	CT	CC	CT	GG	AC
Suffolk	5.533196441	5.533196441	4	8	7	4.5	174.63	TT	CC	CT	CT	AA	AA	CT	GG	TT	AA	CC	TT	AA	AG	GG	CT	CC	GG	CC	CC	CC	CC	GG	CT	CC	AG	AA	CC	AA	GG	CC	AA	TT	TT	CC	CC	AA	TT	CT	CT	AG	CC
Suffolk	6.231348392	6.231348392	5	9	9	9	327.49	CT	CC	CT	CT	AA	AC	CC	GG	CT	AA	CT	TT	AG	AA	AA	CC	CC	GG	CC	CC	CT	CT	GG	CT	CC	AG	AA	TT	GG	AG	CC	AA	CT	TT	CT	CT	AA	TT	CC	TT	AG	CC
Suffolk	3.523613963	3.523613963	3	6	4	1.5	56.25	CT	CT	CT	CT	AA	AA	CC	AG	CT	CC	CT	TT	AA	AG	AG	CC	CC	GG	CC	CC	CC	CC	GG	CT	CC	AA	AA	CT	AG	AG	CC	AA	CT	TT	CC	CC	AA	TT	CT	CC	AA	AC
Suffolk	3.518138261	3.518138261	2	3	2	1	37.19	CT	CC	CC	CT	AA	AC	CT	AG	CC	CC	CT	TT	AA	GG	AG	CT	CC	GG	CC	CC	CC	CT	GG	TT	CC	AA	AA	CC	GG	GG	CC	AA	CT	CC	CC	CC	AA	TT	CC	CT	AG	AC
Suffolk	4.457221081	4.457221081	3	5	5	4.5	132	TT	CC	CT	TT	AA	CC	CC	GG	TT	AA	CC	TT	AA	AG	AG	CC	CC	GG	CC	CC	CC	CC	GG	TT	CC	AG	AA	TT	AG	GG	CC	AA	TT	CT	CT	CC	AA	TT	CC	CT	GG	CC
Suffolk	2.707734428		1	2	2	2	83.01	CT	CC	CT	CT	AA	??	CT	GG	CC	AA	CT	TT	AG	AA	AA	CC	CC	AG	CC	CC	CT	CT	GG	TT	CC	AG	AA	CT	GG	AG	CC	AA	CT	TT	CC	CT	AA	TT	CC	TT	GG	CC
Suffolk			6	12	10	8.5	334.75	CT	CT	CT	CT	AA	AC	CC	GG	CC	CC	CT	TT	AA	AG	AG	CC	CC	GG	CC	CC	CC	CC	GG	TT	CC	AG	AA	TT	AG	AG	CC	AA	TT	TT	CT	CC	AA	TT	CC	CT	AG	CC
Suffolk			5	6	5	5	247.66	TT	CC	CT	CT	AA	AA	CT	AG	CT	AC	CT	CT	AA	AG	AG	CC	CC	GG	CC	CC	CT	CC	GG	TT	CC	AG	AA	CC	GG	AG	CC	AA	CT	TT	CC	CC	AA	TT	CC	??	GG	CC
Suffolk			5	9	9	8	297.1	CT	CT	TT	CT	AA	AC	CC	AG	CT	AC	TT	TT	AA	AG	AG	CC	CC	GG	CC	CT	CC	CC	GG	CT	CC	AG	AA	CT	GG	AG	CC	AA	TT	TT	CT	CT	AA	TT	CC	CT	AG	CC
Suffolk	7.54825462	7.54825462	7	12	12	9	381.92	CT	CC	CT	CT	AA	AA	CT	AG	CT	AA	CC	TT	AA	AG	GG	CT	CC	GG	CC	CC	CT	CT	GG	TT	CC	AA	AA	CT	AA	AG	CC	AA	CT	CT	CT	CC	AA	TT	CT	TT	GG	AC
Suffolk	3.578370979	3.578370979	3	5	5	4	157.4	CT	CC	CT	TT	AA	AA	CC	AG	CT	AC	CT	TT	AA	AG	AG	CC	CT	AG	CC	CC	CC	CT	GG	TT	CC	GG	AA	CT	AG	AG	CC	AA	TT	TT	TT	CC	AA	CC	CC	CT	AG	AC
Suffolk			5	9	7	5	187.79	CT	CC	CT	CT	AG	AA	CC	AG	CT	AC	CC	TT	AA	AG	GG	CC	CT	GG	CC	CT	CT	CT	GG	TT	CC	AG	AA	CC	GG	AG	CC	AA	TT	TT	CC	CC	AA	TT	CC	CT	AG	CC
Suffolk	5.527720739	5.527720739	4	7	7	3.5	130.18	CT	CT	CT	CT	AA	AC	CT	AG	CC	CC	CT	TT	AA	AG	AG	CC	CC	GG	CC	CT	CT	CC	GG	TT	CC	GG	AA	CC	GG	GG	AC	AA	TT	CT	CC	??	AA	TT	CC	TT	AG	CC
Suffolk	2.688569473		2	4	4	3	92.53	TT	CC	CT	TT	AA	AA	CT	AG	CT	AA	CC	TT	AA	AG	AG	CC	CC	GG	CC	CC	CC	CC	GT	TT	CC	AA	AA	CC	AG	GG	CC	AA	TT	TT	CC	CC	AA	TT	TT	TT	AG	CC
Suffolk	4.479123888	4.479123888	1	1	1	1	42.18	CT	CC	CT	CT	AA	??	CC	GG	CT	AA	CT	TT	AA	AG	AA	CC	CC	AG	CC	CC	CT	CT	GT	TT	CC	AA	AA	CT	GG	GG	CC	AA	TT	TT	CC	CT	AA	TT	CT	??	AG	CC
Suffolk	5.659137577	5.659137577	4	6	6	6	243.58	CC	CT	TT	CT	AA	AA	CC	GG	CT	CC	CC	TT	AA	AA	AG	CT	CC	AG	CC	CC	CC	CC	GG	TT	CC	GG	AA	CC	GG	AA	CC	AA	TT	TT	CC	CC	AA	CC	CC	CT	GG	AA
Suffolk	2.527036277		0	0	0	0	0	CT	CC	CC	TT	AA	AC	CC	AG	CT	AC	CT	TT	AA	AA	AG	CC	CC	GG	CC	CC	??	CT	GG	TT	CC	GG	AA	CC	GG	AA	CC	AA	CT	TT	CC	CC	AA	TT	CC	??	AG	CC
Polypay	5.270362765	5.270362765	5	11	11	7.5	253.56	TT	CC	TT	TT	AA	??	TT	GG	CT	CC	CC	TT	AG	AG	AG	CT	CT	GG	CC	CC	CC	CT	GG	TT	CC	GG	GG	CC	AG	AA	CC	AA	CC	CT	TT	CC	AA	CT	CC	TT	AG	AA
Polypay	3.947980835	3.947980835	3	6	5	4.5	177.81	TT	CT	TT	CT	AA	??	CC	GG	TT	CC	CC	CT	GG	GG	GG	CT	CC	GG	CC	CT	CT	CC	GG	TT	CC	GG	AA	CC	AG	AG	AC	GG	CC	TT	CC	CC	AA	CT	CC	TT	GG	CC
Polypay	3.58384668	3.58384668	3	8	8	5	168.28	TT	CC	TT	TT	AA	AA	CT	AG	CT	CC	CC	TT	AG	AG	GG	CT	CC	GG	CC	CT	CC	TT	GG	TT	CC	GG	AA	CT	AA	AA	AC	AG	CT	TT	CC	CT	AG	CT	CC	TT	AG	CC
Polypay	3.488021903	3.488021903	2	5	4	4	148.32	CT	CC	TT	TT	AA	AA	TT	GG	CT	AA	CC	CT	AG	AG	GG	TT	CC	AG	CC	CT	CT	CT	GG	TT	AC	GG	AA	CC	GG	AG	AC	AG	CT	TT	CT	CC	AG	TT	CT	TT	AG	AC
Polypay			4	9	6	5	190.96	TT	CC	TT	TT	AA	AA	CT	GG	CC	CC	CC	TT	AG	AG	GG	TT	CC	GG	CC	CT	CC	CT	GT	CT	AC	AG	AA	CC	GG	AG	CC	GG	CC	CT	CT	CC	AG	TT	CC	TT	AG	CC
Polypay	3.488021903	3.488021903	3	5	5	4	161.48	TT	CC	TT	TT	AA	AA	CT	GG	CT	AA	CC	TT	GG	AG	GG	CC	CT	AG	CC	TT	CC	CT	GG	TT	AC	GG	AG	CC	GG	AG	AC	AG	CT	TT	CC	CC	AG	TT	CC	TT	GG	CC
Polypay	3.961670089	3.961670089	3	9	9	5.5	193.23	TT	CC	TT	TT	AA	??	CT	AG	CC	AA	CC	TT	AG	GG	GG	CT	CT	GG	CC	CT	CC	CT	GG	CT	CC	GG	AA	CC	AG	GG	CC	AG	CT	TT	CC	CC	AA	CC	CC	TT	GG	CC
Polypay	3.159479808		3	6	5	5	136.98	CT	CC	TT	TT	AA	AA	CT	GG	TT	AC	CT	TT	AG	AG	GG	CC	CC	AG	CC	CC	CC	CT	GG	TT	CC	GG	AA	CC	AG	AG	CC	AG	CC	TT	CT	CC	AA	CT	CC	CT	AG	CC
Polypay	3.509924709	3.509924709	3	5	5	4	136.98	CT	CC	TT	TT	AA	AC	CT	GG	CT	AC	CC	CT	AG	GG	AG	CT	CC	GG	CC	TT	CC	CT	GG	CT	AC	GG	AG	CC	AG	GG	CC	AG	CC	TT	CC	CC	AA	CT	CC	TT	GG	AC
Polypay	4.517453799	4.517453799	4	8	7	4	131.54	TT	CT	CT	TT	AA	AA	CT	GG	CT	AC	TT	TT	AA	AG	AG	CC	CT	GG	CC	CC	CC	CT	GG	TT	CC	GG	AG	CC	AG	GG	CC	AG	CC	CT	CT	CT	AA	CC	CC	TT	GG	CC
Polypay	3.575633128	3.575633128	2	4	4	3	117.48	TT	CT	CT	CT	AA	AA	CT	AG	CT	CC	CT	TT	AG	GG	AA	CT	CC	GG	CC	TT	CC	CT	GG	TT	CC	GG	AG	CC	AG	AG	AC	AA	CT	TT	TT	CC	AA	TT	CC	TT	AG	AA
Polypay	3.488021903	3.488021903	3	8	8	4.5	144.24	TT	CC	TT	CT	AA	CC	CT	GG	CT	AC	CC	TT	AG	AG	AG	CT	CC	AG	CC	CC	CC	CT	GG	TT	CC	GG	AA	CC	AG	AG	CC	AG	CC	TT	CT	CT	AA	CT	CC	CT	GG	CC
Polypay	7.143052704	7.143052704	7	16	16	15	472.19	CT	CC	CT	TT	AA	CC	CT	GG	CT	AC	CT	CT	AG	AG	GG	CT	CT	GG	CC	CC	CC	CT	GG	TT	CC	GG	AA	CC	AG	GG	CC	AA	CC	TT	CC	CT	AA	TT	CC	TT	AG	AC
Polypay	7.600273785	7.600273785	7	20	19	12	371.49	CT	CC	TT	CT	AA	??	CT	GG	CC	CC	CT	CT	AA	GG	AA	CT	CC	GG	CC	TT	CT	CT	GG	TT	CC	GG	AG	CC	GG	AG	CC	AA	CT	CT	TT	TT	AA	TT	TT	TT	AG	AA
Polypay	7.665982204	7.665982204	7	15	14	13	450.87	CT	CC	TT	CT	AA	AA	CT	GG	CT	AA	TT	TT	AG	GG	GG	CC	CC	GG	CT	CC	??	CC	GG	CT	CC	GG	AG	CC	GG	AA	CC	AG	CC	TT	CC	CT	AA	CT	CC	TT	AA	AC
Polypay	6.721423682	6.721423682	6	14	14	9	357.43	CT	CC	TT	CC	AA	??	CC	GG	TT	CC	TT	TT	AG	AG	AG	TT	CC	GG	CC	CT	??	CC	GG	CC	CC	GG	AG	CT	GG	AG	CC	AA	CT	TT	CC	TT	AA	CC	CT	TT	AG	AA
Polypay	7.660506502	7.660506502	7	13	10	10	400.52	CT	CC	TT	CT	AA	AA	CC	GG	CT	CC	TT	TT	GG	GG	AG	CT	CC	AG	CC	TT	CC	CT	TT	TT	CC	GG	AG	CC	AG	AG	AC	AG	CT	TT	CC	CC	AA	CT	CC	TT	GG	AA
Polypay	7.572895277	7.572895277	7	18	17	13	454.5	CT	CC	TT	TT	AA	CC	CT	GG	TT	AC	CT	CT	AG	AG	AA	CT	CC	GG	CC	CT	CC	CT	GG	CT	CC	GG	AG	CC	GG	AG	CC	AA	CT	CT	CC	CC	AA	CC	CC	TT	GG	AC
Polypay	7.718001369	7.718001369	7	15	13	9.5	332.03	CT	CC	CT	TT	AA	AA	CC	GG	TT	CC	CT	TT	AA	AG	GG	CT	CC	GG	CC	CC	CT	TT	GG	CT	CC	GG	AG	CT	AG	AG	CC	AA	CT	TT	CT	TT	AA	TT	CC	TT	AG	CC
Polypay	7.570157426	7.570157426	7	13	13	12	367.41	TT	CC	TT	CT	AA	AA	TT	GG	CC	AA	CT	TT	AA	GG	AG	CT	CC	AG	CT	CC	??	CC	GG	TT	AC	GG	AG	CC	AG	GG	CC	AG	CT	TT	CT	CC	AA	TT	CC	TT	AG	AA
Polypay	7.696098563	7.696098563	7	15	14	11	431.37	CC	CC	TT	TT	AA	AC	CT	GG	CT	AC	CT	TT	GG	AA	AG	TT	CC	AG	CC	CT	??	TT	GG	CC	CC	GG	AG	CC	GG	AG	CC	AA	TT	TT	CC	CC	AA	TT	CT	CT	GG	CC
Polypay	7.567419576	7.567419576	7	13	13	12	474.91	TT	CT	CT	CT	AA	AC	CT	GG	CT	CC	CT	TT	AG	GG	AA	CC	CC	AG	CC	CC	CC	CT	GT	TT	CC	AG	AA	CT	GG	AG	CC	AG	CC	CT	CT	CT	AA	CT	CC	CT	GG	CC
Polypay	6.680355921	6.680355921	5	10	9	8	292.57	CC	CC	TT	CC	AA	??	CT	GG	??	AA	CC	TT	AG	AG	AG	TT	CC	GG	??	TT	??	CT	GG	TT	AC	AG	AG	CC	AA	AG	CC	??	TT	CT	CC	CT	AG	CT	CT	??	GG	AC
Polypay	5.771389459	5.771389459	4	9	9	6.5	214.55	TT	CC	TT	CC	AA	AA	CT	GG	CT	AA	CT	TT	AG	AG	AA	CT	CC	AG	CC	CC	CT	CT	GG	TT	AC	AG	AG	CC	GG	GG	CC	AG	CT	CT	CC	CC	AA	TT	CC	??	GG	CC
Polypay	6.880219028	6.880219028	6	13	13	7	254.01	TT	CC	TT	CC	AA	AA	CT	AG	CC	AC	CT	CT	AG	AG	GG	CC	CT	AG	CC	CC	CT	CT	GG	CT	CC	AG	AG	CC	AG	AG	AC	AG	CT	TT	CT	CC	AG	CC	CC	TT	GG	CC
Polypay	6.535249829	6.535249829	6	15	15	13	402.79	TT	CC	TT	CT	AA	AA	TT	GG	CC	AA	CT	CT	AA	GG	GG	CT	CC	GG	CC	TT	CC	CT	GG	CT	AC	GG	AG	CC	GG	AG	AC	AA	TT	CT	CC	CC	AA	CT	CC	TT	AA	AC
Polypay	4.969199179	4.969199179	4	7	7	7	270.79	CT	CC	TT	CT	AA	AA	TT	GG	CC	AC	CT	TT	AG	GG	AG	CC	CC	GG	CC	CT	CT	CC	GG	TT	CC	GG	GG	CC	AG	AG	CC	AA	CC	TT	CT	TT	AG	TT	CC	TT	AG	CC
Polypay	6.529774127	6.529774127	6	12	12	11	433.18	CT	CC	CC	TT	AA	AC	CC	GG	CT	AC	CT	CT	GG	AA	AG	CC	CC	GG	CC	CT	CT	CC	GT	TT	CC	GG	AG	CT	GG	AA	CC	AG	CC	TT	CC	CT	AG	TT	CC	TT	GG	CC
Polypay	5.516769336	5.516769336	4	10	8	5	191.87	TT	CC	TT	CT	AA	AA	CT	GG	CC	AC	CC	CT	AG	AG	AG	CT	CC	GG	??	CT	CC	CC	GG	TT	CC	GG	GG	CC	AG	AA	CC	AG	CT	TT	CC	CC	AG	TT	CC	TT	AG	CC
Polypay	5.574264203	5.574264203	5	11	8	7	260.36	CT	CT	TT	TT	AA	AC	TT	GG	CC	AA	TT	TT	AG	AA	AG	CT	CC	AG	CC	CT	CC	CT	GG	TT	CC	GG	GG	CC	GG	AG	CC	AG	CC	TT	CT	CC	AG	CC	CC	TT	GG	CC
Polypay	6.067077344	6.067077344	6	18	14	6.5	239.04	CT	CC	TT	CT	AA	AC	CC	GG	CC	AA	CT	TT	AG	AA	GG	TT	CC	GG	??	TT	CT	CT	GT	CT	AC	GG	AG	CC	GG	AA	CC	AG	CT	TT	CT	CT	AA	TT	CC	TT	AA	AC
Polypay	6.042436687	6.042436687	6	12	10	9	318.42	CC	CC	CT	TT	AA	CC	CT	GG	TT	AC	CC	CT	GG	AG	AG	CT	CC	AG	CC	CC	CC	CT	GT	TT	AC	GG	AA	CT	GG	AG	CC	AG	CC	TT	CC	CT	AA	TT	CC	TT	AG	AC
Polypay	3.696098563	3.696098563	3	8	7	6	200.03	CT	CC	TT	CT	AA	??	CC	GG	CC	AA	CT	CT	AA	GG	GG	TT	CC	GG	CC	TT	CT	CC	GT	TT	CC	GG	AG	CC	GG	AA	CC	AG	CT	TT	CC	TT	AA	TT	CT	TT	AA	CC
Polypay	5.49486653	5.49486653	5	10	10	8	307.54	TT	CC	TT	CT	AA	CC	TT	GG	CT	AA	TT	TT	AA	AG	AG	CC	CC	AG	CC	CC	CC	TT	GG	TT	CC	GG	GG	CC	GG	AG	CC	AG	CC	CT	CT	CC	AG	CC	CC	TT	AG	CC
Polypay	7.537303217	7.537303217	7	15	15	9	364.69	CT	CC	TT	CT	AA	AA	CC	GG	CT	AC	CC	TT	AG	GG	AG	CT	CC	GG	CC	CT	CT	TT	GG	CC	AC	GG	GG	CC	AG	AA	CC	AA	TT	TT	CT	CC	AA	TT	CC	CT	AG	CC
Polypay	4.544832307	4.544832307	4	5	5	3	96.62	CC	CC	CT	CT	AA	AA	CC	AG	CT	AC	CT	TT	GG	GG	AG	CT	CC	GG	CC	CT	CT	CC	GG	TT	CC	GG	AG	CC	GG	AG	CC	AA	CT	TT	CT	CC	AA	TT	CC	TT	GG	AC
Polypay	4.558521561	4.558521561	4	10	10	7.5	261.27	CT	CC	TT	TT	AA	AA	CT	GG	CT	AC	CC	TT	AG	AG	GG	TT	CC	GG	??	CT	CT	CC	GG	TT	CC	GG	AA	CC	GG	GG	CC	AG	CT	CT	CC	CC	AA	TT	CC	TT	GG	CC
Rambouillet	7.709787817	7.709787817	6	12	12	11	392.81	CT	CT	TT	CT	??	AA	CT	GG	CT	AC	CT	TT	AG	AG	AA	TT	CC	GG	CC	CT	CC	CT	GG	TT	CC	AA	GG	CC	AG	AG	CC	AA	TT	CT	CC	CC	AA	CT	CT	CT	AG	CC
Polypay	5.467488022	5.467488022	4	8	8	7.5	247.89	CT	CC	TT	CT	AA	AC	TT	AG	CC	CC	CC	CT	AG	AG	GG	CT	CC	GG	CC	TT	CC	CT	GG	TT	CC	AG	AA	CT	GG	AG	AC	AG	CC	TT	CT	CC	AA	CT	CC	TT	GG	CC
Rambouillet	7.68788501	7.68788501	7	12	12	12	423.2	CC	CT	TT	CT	AA	AA	TT	GG	TT	AA	CT	TT	GG	GG	GG	CT	CC	GG	CC	CC	CT	TT	GG	TT	CC	AA	AA	CC	GG	GG	CC	AA	CT	TT	CC	CC	AA	TT	TT	TT	GG	AC
Polypay	4.120465435	4.120465435	3	8	7	5.5	170.1	TT	CC	TT	TT	AA	AC	CT	GG	CC	AC	CT	TT	GG	AG	GG	CT	CC	GG	CC	TT	CT	TT	TT	TT	AC	GG	AA	CC	GG	AG	AC	AG	CC	CT	CC	CT	AA	CT	CT	TT	AG	AC
Rambouillet	7.674195756	7.674195756	7	13	13	11	362.87	CC	CT	TT	CT	AG	AA	TT	GG	TT	AA	CC	TT	AG	AG	GG	CT	CC	GG	CC	CC	CC	CC	GG	TT	CC	AA	AA	CC	AG	AA	CC	AA	TT	TT	CC	CC	AA	TT	CC	TT	AG	AC
Polypay	1.919233402		0	0	0	0	0	TT	CC	CT	CT	AA	AA	CT	GG	CT	AC	CC	CT	AG	GG	GG	CT	TT	AG	CC	CC	CC	CT	GG	CT	AC	AG	AA	CC	AG	GG	AC	GG	CC	TT	CT	CT	AG	TT	CC	TT	GG	CC
Rambouillet	7.660506502	7.660506502	6	13	13	11	365.14	TT	CC	TT	TT	AA	AA	TT	GG	TT	AA	CT	TT	AG	AA	AG	TT	CT	GG	CC	CC	CC	CT	GT	TT	CC	AG	AG	CC	AG	AA	AC	AA	CT	TT	CC	CC	AG	TT	CC	TT	GG	CC
Polypay			5	10	8	7.5	256.73	CT	CC	TT	TT	AA	AC	TT	GG	CC	AA	CT	TT	AG	AG	AA	CC	CC	GG	CC	CC	CC	TT	GG	TT	CC	GG	AG	CC	AG	AA	AC	AA	CT	TT	CC	CC	AA	CT	CC	TT	AG	AC
Rambouillet	7.649555099	7.649555099	7	14	14	11	342.92	TT	CC	TT	CT	GG	AA	CT	GG	CT	AA	TT	TT	AG	AG	GG	TT	CC	GG	CC	CC	CC	CC	GG	TT	CC	AA	AG	CC	AG	AA	CC	AA	TT	CC	CC	CC	AA	TT	CC	CT	AA	CC
Polypay	1.979466119		1	4	3	0	0	TT	CC	TT	TT	AA	AA	CT	GG	CT	CC	CC	CT	AG	AG	GG	CT	CT	AG	CC	TT	??	CC	GT	TT	AC	GG	AG	CC	AG	AG	AC	AG	CT	TT	TT	CC	AA	CC	CC	TT	GG	CC
Rambouillet	7.460643395	7.460643395	6	11	11	10	361.51	TT	CC	TT	CT	AA	AC	TT	GG	CT	AA	CC	TT	AG	AG	AA	TT	CC	GG	CC	CT	CT	CT	GG	TT	CC	AG	AG	CC	AG	AA	CC	AA	TT	CT	CC	CT	AG	TT	CC	CT	AG	CC
Polypay	2.097193703		2	3	2	0	0	CC	CC	CT	CC	AA	CC	TT	GG	CT	AA	CT	TT	AA	AG	GG	CT	CC	GG	CC	CC	CC	CC	GG	TT	AC	GG	AG	CC	AG	AG	CC	AG	CC	TT	CC	CT	AA	CC	CC	TT	AG	CC
Polypay			6	18	16	10	342.46	CT	CC	TT	CC	AA	AC	CT	AG	CT	AC	CC	TT	AG	AA	AG	CT	CC	GG	CT	TT	CC	CT	GG	TT	AC	AA	AG	CC	AA	GG	AC	GG	CT	CT	CC	CT	GG	TT	CC	TT	GG	CC
Polypay	5.505817933	5.505817933	5	11	11	8	290.3	CT	CC	TT	CT	AA	CC	CC	GG	CC	AA	CT	TT	AG	AG	GG	CT	CC	AG	CC	CC	CC	CC	GG	TT	CC	GG	AA	CC	AG	AG	CC	AG	CC	TT	CC	CC	AA	CT	CC	TT	GG	AC
Polypay	4.544832307	4.544832307	4	8	7	5.5	164.65	TT	CC	TT	CT	AA	AA	CC	GG	CT	AC	CT	TT	AA	AG	GG	TT	CC	GG	CC	CT	CC	CT	GT	TT	CC	GG	AA	CC	AG	AG	AC	AA	CT	TT	CT	CC	AA	CT	CC	TT	GG	AC
Polypay	3.556468172	3.556468172	1	3	3	1	45.36	CT	CC	TT	CC	AA	AC	CT	AG	TT	AC	CT	CT	AG	AG	GG	CC	CT	AG	CC	CT	CT	CC	GG	CT	AC	GG	GG	CC	AA	GG	AC	AG	CT	TT	CT	CT	AA	TT	CT	TT	GG	CC
Rambouillet	7.696098563	7.696098563	7	15	15	11	406.42	CC	TT	TT	TT	GG	AA	CT	GG	CT	AA	CC	TT	AG	AG	AG	CT	CC	GG	CC	CT	CT	CT	GG	TT	CC	AG	GG	CC	AG	AG	AA	AA	TT	CT	CC	CC	AA	TT	CC	CT	AA	AC
Polypay	4.501026694	4.501026694	4	7	7	6	224.98	CT	CC	TT	CT	AA	AC	TT	GG	CT	AC	CT	TT	AA	GG	AA	TT	CC	AG	CC	CT	CC	TT	GG	TT	CC	GG	AG	CC	GG	AG	AC	AA	CC	TT	CT	CC	AA	TT	CT	TT	GG	AC
Polypay	4.947296372	4.947296372	3	10	10	5.5	206.84	CT	CC	TT	CC	AA	AC	CT	AG	CC	CC	CT	TT	GG	GG	AA	CT	CC	GG	??	CC	CC	CT	GT	TT	CC	AG	AG	CC	GG	AG	CC	AA	TT	TT	CC	CT	AA	TT	CC	CT	AG	AC
Polypay	3.934291581	3.934291581	1	3	3	2	61.23	TT	CC	TT	CT	AA	AA	TT	GG	CC	AA	CC	TT	AG	AG	GG	CT	CC	GG	CC	CT	CC	CT	GG	TT	CC	GG	AG	CC	GG	GG	AA	AG	CC	TT	CC	CC	AG	TT	CC	TT	GG	CC
Polypay	5.497604381	5.497604381	5	11	11	9.5	361.97	TT	CC	TT	CT	AA	AC	CT	GG	TT	AC	CC	TT	AG	GG	GG	CC	CC	GG	CC	CT	CT	CT	GG	CT	CC	GG	AA	CC	AG	AG	CC	AG	CT	CT	CC	CC	AG	TT	CT	CT	AG	CC
Polypay	3.049965777		3	8	6	3.5	112.94	TT	CC	TT	CT	AA	AC	CT	GG	TT	AA	CT	TT	AG	GG	AG	CT	CC	AG	CT	CT	CC	CT	GT	TT	AC	GG	AG	CC	AG	GG	CC	AG	CT	TT	CT	CC	AA	CT	CC	TT	GG	AA
Rambouillet	8.503764545	8.503764545	7	11	11	9	371.95	TT	CC	TT	TT	AG	AA	CT	GG	CT	AA	CC	CT	AG	AA	AG	CC	CC	GG	CC	CT	CC	CT	GT	CC	CC	AG	AG	CC	GG	AG	CC	AA	TT	CT	CC	CC	AG	TT	TT	TT	GG	CC
Polypay	5.577002053	5.577002053	3	6	5	3	111.13	TT	CC	TT	CT	AA	AA	CC	GG	CT	AC	CT	TT	GG	GG	GG	CT	CT	GG	??	CC	CC	CC	GT	TT	CC	GG	AG	CC	AG	AG	AC	AG	CT	TT	CC	CC	AA	CT	CC	TT	GG	AC
Polypay	5.563312799	5.563312799	4	9	7	6	224.53	TT	CC	CT	TT	AA	AA	TT	AG	TT	CC	CT	CT	AG	GG	GG	CC	CC	AG	??	CC	CT	TT	GG	TT	CC	AG	AA	CC	AG	AG	AC	GG	CC	TT	CC	CC	AG	TT	CC	TT	GG	CC
Polypay	2.707734428		2	3	3	2	79.38	CT	CC	TT	CT	AA	AA	CC	GG	TT	AC	CT	TT	AG	AG	GG	TT	CC	AG	CC	CT	CC	CT	GG	TT	CC	GG	AA	CC	GG	AA	CC	AG	CT	TT	CC	CC	AG	TT	CC	TT	AG	CC
Polypay			4	9	8	8	288.03	CT	CC	TT	CT	AA	AC	CT	GG	CT	CC	CT	TT	AG	AA	AG	CT	CC	AG	CC	CT	CC	CC	GT	CT	CC	GG	GG	CC	GG	AG	CC	AG	CT	TT	CT	CT	AA	CT	CC	TT	GG	CC
Polypay			4	6	5	3	99.79	CT	CC	TT	CT	AA	AA	TT	GG	CT	CC	TT	CT	GG	AG	AG	TT	CC	AG	CC	CC	CC	CC	GT	TT	AC	GG	AG	CT	AG	AG	AC	AG	CC	TT	CT	CC	AG	TT	CC	CT	GG	AC
Rambouillet	7.690622861	7.690622861	6	8	8	7	271.7	CC	CC	CT	TT	AA	AA	CC	GG	CT	AC	CT	TT	AA	AA	AG	CC	CC	GG	CC	CT	CT	CC	GG	CT	CC	AA	AG	CC	GG	AA	AC	AA	TT	TT	CC	CC	AG	TT	CT	CT	AG	CC
Polypay	5.574264203	5.574264203	3	8	7	6	202.3	TT	CT	CT	TT	AA	AA	CT	GG	TT	AC	CT	TT	AA	GG	GG	TT	CC	GG	CC	CC	CT	CC	GT	TT	AC	AG	AA	CC	GG	AA	AC	AG	CT	TT	CT	CC	AA	TT	CC	TT	GG	AC
Polypay	4.490075291	4.490075291	4	11	11	5	186.43	CT	CC	CT	CT	AA	AC	CT	GG	CT	AC	CT	CT	AA	GG	AA	CC	CC	AG	CC	CC	CC	CC	GG	CT	AC	GG	AG	CC	AG	AG	CC	AG	CT	TT	CC	CC	AA	CT	CC	TT	GG	CC
Polypay	4.933607118	4.933607118	3	5	4	4	173.73	TT	CT	CT	CT	AA	AA	CT	AG	CC	CC	CT	TT	AA	AG	AG	CT	CC	GG	CC	CT	TT	CT	GG	TT	AC	GG	AA	CC	AG	AA	CC	AG	CT	TT	CT	CC	AA	CT	CC	TT	GG	CC
Polypay	3.969883641	3.969883641	3	7	7	6.5	229.06	TT	CC	TT	CT	AA	AC	CC	GG	CC	AC	CT	TT	AG	AG	GG	CT	CC	AG	??	CC	CT	CT	GG	CT	CC	GG	AA	CC	AG	AG	CC	AG	CT	TT	CC	CC	AA	TT	CC	CT	GG	CC
Polypay	5.514031485	5.514031485	5	8	8	8	287.12	CT	CC	TT	CT	AA	AA	TT	GG	CC	AC	CT	TT	AG	AG	AG	CC	CC	AG	CC	CC	CT	CT	GG	TT	CC	GG	GG	CC	AG	AA	CC	AA	CC	TT	TT	CT	AA	TT	CC	TT	AA	AC
Rambouillet	8.558521561	8.558521561	8	15	15	13	499.86	TT	CC	TT	CT	AA	AC	CT	GG	TT	AC	CC	TT	AG	AG	AG	TT	CC	GG	CC	CT	CT	CT	GG	TT	CC	GG	AA	CC	GG	AA	CC	AA	TT	CT	CC	CC	AA	TT	CT	TT	GG	CC
Polypay	5.571526352	5.571526352	3	7	7	4	131.09	CT	CC	TT	CT	AA	AA	TT	AG	TT	AA	CC	TT	AG	AG	AA	TT	CT	AG	CC	CT	CC	CT	GG	TT	CC	GG	GG	CC	AG	AG	AC	AA	CC	TT	CT	CT	AA	CT	CC	TT	GG	CC
Polypay	3.148528405		3	5	4	2.5	98.43	CT	CC	TT	TT	AA	AA	CC	AG	CT	CC	CT	CT	GG	AA	GG	CC	CT	AG	CC	CC	CT	CT	GT	TT	CC	GG	GG	CC	GG	AG	AC	AG	CT	TT	TT	CC	AG	CT	CT	CT	AG	CC
Polypay	5.656399726	5.656399726	4	8	6	5	207.75	TT	CC	TT	TT	AA	AA	CT	GG	CC	CC	CT	TT	AG	GG	AG	CT	CT	AG	CC	CT	CC	CC	GT	TT	AC	GG	GG	CC	AA	AG	AA	GG	CC	TT	CT	CC	AA	CT	CC	TT	GG	AC
Polypay	3.507186858	3.507186858	3	7	7	3.5	133.81	CT	CC	TT	TT	AA	AC	CT	GG	CT	AA	TT	TT	AG	AA	GG	TT	CC	GG	CC	TT	TT	CC	TT	CT	AA	GG	GG	CC	GG	AG	CC	AG	CT	CT	CC	CT	AG	TT	CT	TT	AG	AC
Polypay			4	10	10	6.5	234.51	TT	CC	CT	TT	AA	AC	CT	GG	CT	AC	CC	TT	AG	AG	AG	CC	CT	GG	CC	CT	CT	CT	GG	TT	CC	GG	AG	CC	AG	GG	CC	AA	CT	TT	CT	CC	AG	CC	CC	TT	AG	AC
Rambouillet	7.518138261	7.518138261	5	9	9	7	251.74	CC	CC	CC	TT	AG	AA	CC	GG	CT	AC	CT	TT	AA	AA	AG	CT	CC	GG	CC	TT	TT	CC	GG	CT	CC	AG	AG	CC	GG	AG	AC	AG	CT	TT	CC	CC	AA	TT	TT	TT	GG	AA
Polypay	5.524982888	5.524982888	5	8	8	8	280.77	CT	CC	TT	CT	AA	AA	TT	GG	TT	AC	TT	TT	AG	GG	AG	CT	??	AG	CC	CT	CC	TT	GG	TT	AC	GG	GG	CC	AG	AA	CC	AG	CT	TT	CC	CC	AA	CT	CT	TT	AG	CC
Polypay	5.297741273	5.297741273	3	5	5	5	174.63	CT	CT	CT	TT	AA	CC	CT	GG	CT	CC	TT	CT	AG	GG	AG	CT	CC	AG	CC	CT	??	CC	GT	TT	AC	GG	AA	CC	GG	AA	CC	AG	CT	CT	TT	CT	AA	TT	CT	TT	GG	AC
Polypay	5.618069815	5.618069815	5	13	12	9.5	336.11	CT	CC	TT	CT	AA	CC	CC	GG	CT	AA	CT	TT	AG	AG	GG	CT	CT	GG	CC	CC	CT	CT	GG	TT	CC	GG	AG	CC	AG	AG	CC	AA	CT	CT	CC	CC	AA	TT	CC	TT	GG	CC
Polypay			5	9	8	6	222.71	TT	CC	TT	CT	AA	CC	CT	GG	CT	CC	CC	TT	GG	GG	AG	CT	CT	GG	CC	CT	CC	CT	GT	CT	CC	GG	AA	CC	AG	AG	CC	AA	CT	TT	CC	CT	AA	CC	CC	TT	GG	CC
Polypay	5.552361396	5.552361396	5	11	10	6.5	218.63	CT	CC	CT	CT	AA	AA	CT	GG	CC	AC	CC	TT	AG	AG	GG	CC	CC	AG	CC	CC	CT	CC	GG	TT	CC	GG	GG	CC	GG	AG	CC	AA	CT	TT	CC	CC	AA	CT	CC	TT	GG	CC
Rambouillet	8.498288843	8.498288843	8	15	14	13	470.38	CC	CC	TT	TT	AG	AA	CT	GG	CT	AA	CC	CT	GG	GG	AA	TT	CC	GG	CC	CT	CC	CC	GG	TT	CC	GG	AG	CC	AG	GG	CC	AA	CT	CT	CC	CC	AA	CT	CC	CT	AG	AC
Rambouillet	5.552361396	5.552361396	3	5	5	3.5	121.56	CT	CT	TT	CT	??	AA	TT	GG	CT	AC	CC	CT	AG	AG	AG	TT	CC	GG	CC	CT	??	CT	GG	CT	CC	GG	AA	CC	GG	GG	AA	AG	CT	TT	CC	CC	AG	TT	TT	CT	GG	AC
Rambouillet	8.446269678	8.446269678	7	14	14	12	428.64	CT	CT	TT	CT	AG	AA	TT	GG	CC	AA	TT	TT	AG	AG	AG	TT	CC	GG	CC	CT	??	TT	GG	TT	CC	AA	AG	CC	AG	AA	CC	AG	TT	CT	CC	CC	AA	CT	CC	TT	AA	CC
Rambouillet	5.656399726	5.656399726	4	7	7	7	208.2	TT	CC	TT	CT	AG	AC	TT	GG	CT	AA	CT	CT	AG	AG	GG	TT	CT	GG	CC	CC	CT	CC	GG	CT	CC	AA	AG	CC	AG	GG	CC	AA	TT	TT	CC	CC	GG	CT	CC	??	GG	AC
Rambouillet	6.518822724	6.518822724	5	9	9	8	311.62	CT	CC	TT	TT	AA	AA	CT	GG	CC	AC	CC	TT	AA	AG	GG	TT	CC	GG	CC	CC	CC	CT	GG	TT	CC	AG	AG	CC	AG	AG	CC	AG	TT	TT	CT	CC	AG	TT	CC	TT	GG	AC
Rambouillet	7.468856947	7.468856947	7	15	15	10	334.75	CT	CT	TT	CT	AG	AA	TT	GG	CT	AA	CC	TT	GG	GG	AG	CT	CC	GG	CC	CT	??	CT	GG	TT	CC	AA	AG	CC	GG	AA	AC	AA	TT	CT	CC	CC	AA	TT	CC	TT	AA	AC
Rambouillet	5.333333333	5.333333333	3	6	6	6	200.49	TT	CC	TT	CT	AG	AC	CT	GG	CT	AA	CC	TT	GG	GG	GG	CC	CC	GG	CC	CT	CC	CC	GG	TT	CC	AA	AA	CC	AG	AA	CC	AG	CT	CT	CC	CC	AA	TT	CC	TT	GG	AC
Rambouillet	7.54825462	7.54825462	6	9	9	7	294.38	CT	CT	TT	TT	AG	AA	CT	GG	CT	AA	CT	TT	AA	AA	AA	CT	CC	GG	CC	TT	CC	CT	GG	TT	CC	AA	AG	CC	AA	GG	AC	AA	TT	CT	CC	CC	AG	CT	CC	TT	AA	CC
Rambouillet	7.529089665	7.529089665	7	12	12	11	391.45	CT	CT	TT	TT	AA	AC	CC	GG	TT	AA	CC	TT	AA	AA	AA	CT	CC	GG	CC	TT	CT	CT	GG	CT	CC	GG	AG	CC	GG	AG	AC	AA	CT	CT	CC	CC	AA	CT	CC	TT	AG	CC
Rambouillet	8.547570157	8.547570157	7	12	12	11	406.87	TT	CC	TT	TT	AG	AA	CT	GG	TT	AA	CT	TT	AG	AG	GG	CT	CC	GG	CC	CT	CT	TT	TT	TT	CC	GG	AG	CC	GG	AA	CC	AA	TT	CT	CC	CC	AA	CT	CT	TT	AG	AC
Rambouillet	6.702258727	6.702258727	5	10	9	6	245.85	CT	CC	TT	TT	AG	AA	CC	GG	TT	AC	CT	TT	AG	AG	AG	CT	CC	GG	CC	CT	CT	CC	GG	CC	CC	AG	AA	CC	GG	AG	CC	AA	TT	TT	CC	CC	AG	TT	CC	CT	AG	CC
Rambouillet	7.531827515	7.531827515	7	12	12	9	370.13	CT	CC	TT	CT	AA	AA	CT	GG	CC	AA	CC	TT	AA	AG	AG	CC	CC	GG	CC	TT	CC	CT	GT	CT	CC	GG	AA	CC	AG	AG	CC	AG	CT	CT	CC	CC	AG	CT	CC	TT	AA	CC
Rambouillet	6.518822724	6.518822724	6	11	11	9	269.43	CC	CC	TT	TT	AA	AA	CT	GG	CC	AA	CT	TT	AG	AG	GG	CC	CC	GG	CC	CT	CC	CT	GG	TT	CC	AG	AG	CC	GG	AG	CC	AG	TT	TT	CT	CC	AA	TT	CC	CT	GG	AC
Rambouillet	4.446269678	4.446269678	3	5	5	5	190.96	TT	CC	TT	CT	AA	AC	CT	GG	TT	AC	CC	TT	AG	GG	GG	CC	CC	GG	CC	CT	CT	CT	GG	CT	CC	GG	AA	CC	AG	AG	CC	AG	CT	CT	CC	CC	AG	TT	CT	CT	AG	CC
Rambouillet	6.444900753	6.444900753	6	10	10	9	338.83	CT	CC	TT	CT	AA	AA	TT	GG	CC	AC	CC	CT	GG	GG	GG	CT	CT	GG	CC	TT	??	TT	GG	TT	CC	AA	AA	CC	AG	AG	CC	GG	CC	TT	CT	CC	AG	CT	CC	CT	AA	CC
Rambouillet	6.532511978	6.532511978	6	12	10	8	290.3	CC	CC	TT	TT	AG	AC	CT	GG	TT	AC	CC	TT	AG	AG	AG	CC	CC	GG	CC	CC	CT	CT	GG	TT	CC	GG	AA	CC	AG	GG	CC	AA	TT	CT	CT	CC	AA	TT	CC	CT	GG	AA
Rambouillet	7.68788501	7.68788501	5	8	8	7	241.31	TT	CC	TT	TT	AA	AC	TT	GG	CC	AA	CC	TT	GG	GG	AG	CC	CT	GG	CC	CT	??	CT	GT	TT	CC	AA	AG	CC	AG	AA	CC	AG	CT	TT	CC	CC	AA	TT	CC	TT	AG	CC
Rambouillet	6.948665298	6.948665298	5	9	9	9	325.68	CT	CC	TT	CT	AA	AA	CT	GG	TT	AC	CT	TT	AG	AG	AG	CT	CC	GG	CC	TT	??	TT	GG	TT	CC	AG	GG	CC	AG	AA	CC	GG	CC	CT	CC	CC	AG	TT	CC	TT	AG	AC
Rambouillet	7.529089665	7.529089665	6	12	12	9	362.87	CT	CT	TT	TT	AG	AC	CT	GG	CC	AC	CC	TT	AA	AA	AG	CT	CC	GG	CC	CT	CC	CT	GT	TT	CC	AG	GG	CC	GG	AA	CC	AA	TT	TT	CC	CT	AG	TT	CC	CT	GG	AC
Rambouillet	7.12936345	7.12936345	5	13	13	9.5	322.96	TT	CC	TT	CC	AA	CC	CT	GG	CT	AC	CC	TT	AG	GG	AG	CT	CT	GG	CC	CT	CT	CT	GG	TT	CC	AG	AG	CC	GG	AG	CC	AA	TT	CT	CC	CC	AA	CT	CT	CT	AA	CC
Rambouillet	7.008898015	7.008898015	7	13	12	8	322.05	TT	CT	CT	CT	AA	AA	TT	GG	CC	AA	CC	TT	AG	AG	AG	CT	CC	GG	CC	CT	??	CT	GG	CC	AC	AG	AG	CC	AG	AA	CC	AA	TT	CT	CC	CC	AG	CT	CT	TT	GG	AC
Rambouillet	7.564681725	7.564681725	6	15	14	7.5	249.93	CT	CC	TT	CC	AG	AA	TT	GG	CT	AA	TT	TT	AG	AG	AG	TT	CT	GG	CC	CT	CT	CC	GG	TT	CC	AG	AA	CC	AA	AA	CC	AG	TT	CC	CC	CC	AG	TT	CC	TT	AG	CC
Rambouillet	7.54825462	7.54825462	7	16	15	12	430.91	CC	TT	TT	CT	GG	AA	TT	GG	TT	AA	CC	TT	AG	AG	AG	CT	CC	GG	CC	CT	CC	TT	GG	CT	CC	GG	AG	CC	AA	GG	AA	AA	TT	CT	CC	CC	AA	TT	CC	TT	AA	CC
Rambouillet	6.072553046	6.072553046	6	12	9	8.5	317.97	CT	CT	TT	CT	AG	AC	CC	GG	CC	AA	CC	TT	GG	GG	GG	CT	CC	GG	CC	CT	CC	CC	GT	TT	CC	GG	AA	CC	AG	AG	CC	AG	TT	CT	CC	CC	AA	CT	CC	TT	AG	AC
Rambouillet	6.735112936	6.735112936	5	7	7	7	250.84	TT	CC	TT	TT	GG	AA	TT	GG	CT	AA	CT	TT	GG	GG	GG	CT	CC	GG	CC	CC	CT	CT	GG	TT	CC	AA	AA	CC	AA	AA	CC	AG	CT	CT	CC	CC	AA	TT	CT	CT	AG	CC
Rambouillet	7.507186858	7.507186858	6	10	10	8	277.6	TT	CC	TT	CT	AA	AA	CT	GG	CT	AC	CT	TT	AA	AG	GG	CC	CC	GG	CC	CT	CT	TT	GT	TT	CC	AG	AA	CC	AG	AG	CC	AA	TT	CT	CC	CC	AG	TT	CT	TT	AG	CC
Rambouillet	7.468856947	7.468856947	6	11	8	7	294.84	TT	CC	TT	CT	AA	AA	CT	GG	TT	AA	CC	TT	AG	GG	AG	CT	CC	GG	CC	CC	CT	CT	GT	TT	CC	GG	AA	CC	GG	AA	CC	AG	CT	TT	CC	CC	AG	TT	CC	TT	AG	CC
Rambouillet	7.02532512	7.02532512	7	15	14	7	243.58	TT	CC	TT	CC	GG	AA	CT	GG	TT	AA	CT	TT	GG	GG	GG	TT	CC	GG	CC	TT	CC	CC	GT	TT	CC	AA	AG	CC	GG	AG	AC	AA	TT	TT	CC	CC	AG	TT	CT	CT	AA	AC
Rambouillet	4.440793977	4.440793977	4	5	5	5	188.69	CT	CC	CT	CC	AA	AA	CT	GG	CT	AA	CC	TT	GG	GG	GG	CT	CC	GG	CC	CT	CT	TT	GG	TT	CC	AG	AA	CC	GG	AA	CC	AA	TT	TT	CT	CC	AA	TT	CC	TT	AA	CC
Rambouillet	7.564681725	7.564681725	7	15	15	12	384.65	CT	CT	TT	TT	AA	AC	TT	GG	CC	AA	CC	TT	GG	AG	GG	TT	CC	GG	CC	CT	CT	CT	GG	CC	CC	AA	GG	CC	GG	GG	CC	AA	TT	CT	CC	CC	AA	CT	CC	TT	AA	AC
Rambouillet	4.991101985	4.991101985	2	3	0	0.5	17.69	CT	CC	TT	TT	AG	AC	CT	GG	CT	AC	TT	TT	GG	GG	GG	CT	CC	GG	CC	CC	CT	TT	GT	CT	AC	AG	AG	CC	AG	AG	AC	AA	CT	TT	CC	CC	AG	CT	CC	CT	GG	AC
Rambouillet	7.518138261	7.518138261	6	13	13	6	240.4	CT	CC	TT	TT	AA	AC	CT	GG	CC	AA	CC	TT	AG	AG	AG	CT	CC	GG	CC	TT	CT	CT	GG	TT	CC	AG	AG	CC	GG	AG	CC	AG	CT	TT	CT	CC	AA	TT	CT	TT	AG	CC
Rambouillet	7.676933607	7.676933607	6	9	9	9	335.66	CC	CT	TT	TT	AG	AA	TT	GG	CT	AA	CC	TT	AG	AG	AA	TT	CC	GG	CC	TT	CC	CT	GG	TT	CC	AG	AA	CC	AA	AG	CC	AA	TT	TT	CC	CC	AG	TT	CC	??	AA	CC
Rambouillet	7.561943874	7.561943874	7	10	10	9.5	428.64	CC	CC	TT	TT	AA	AA	CC	GG	CT	AA	CC	TT	GG	GG	AG	TT	CC	GG	CC	TT	CT	CT	GT	TT	CC	GG	AA	CC	AA	AG	CC	AA	CT	CT	CC	CC	AG	TT	CT	TT	GG	CC
Rambouillet	6.655715264	6.655715264	6	12	12	9.5	344.28	TT	CT	TT	TT	AG	AC	CT	GG	CT	CC	TT	TT	AG	GG	AG	TT	CC	GG	CC	TT	CC	CT	GG	CT	AC	AA	AA	CC	AG	AG	CC	AA	TT	CT	CC	CC	AG	TT	CT	CT	GG	AC
Rambouillet	6.516084873	6.516084873	6	9	8	8	300.73	TT	CT	TT	CT	AA	??	CT	GG	CC	AA	CT	CT	GG	GG	AG	TT	CC	GG	CC	TT	CT	TT	GG	CT	CC	AG	AG	CC	GG	AG	CC	AG	CT	CT	CC	CC	AA	TT	CT	CC	AG	CC
Rambouillet	7.537303217	7.537303217	7	14	14	10	382.83	CT	CT	TT	CT	AA	AC	TT	GG	TT	AA	CC	TT	GG	GG	AG	CT	CC	GG	CC	CT	CC	TT	GG	TT	CC	AG	AA	CC	AG	AA	CC	AG	CT	TT	CC	CC	AA	TT	CC	TT	AA	CC
Rambouillet	5.015742642	5.015742642	5	9	9	5	186.43	CT	CC	CT	CT	AA	AA	CT	GG	CC	AA	TT	TT	AA	AA	AG	CT	CC	GG	CC	CT	??	CC	GG	TT	CC	AA	AG	CC	GG	AG	CC	AA	TT	TT	CC	CC	AA	TT	CT	??	AG	CC
Rambouillet	7.014373717	7.014373717	6	14	13	11	367.41	CC	CT	CT	CT	AA	AA	TT	GG	CT	AA	TT	TT	AG	AG	GG	CT	CT	AG	CT	CC	CC	TT	GG	CT	CC	GG	AA	CC	GG	AG	AC	AA	TT	TT	CC	CC	AA	TT	CT	TT	AG	AC
Rambouillet	7.515400411	7.515400411	7	14	14	11	376.48	CT	CT	TT	CT	AA	??	CT	GG	CC	AC	CC	TT	GG	GG	AA	TT	CC	GG	CC	CT	CC	TT	GT	TT	CC	AG	AA	CC	GG	AA	AC	AA	TT	CT	CC	CC	AA	TT	CT	CT	AA	CC
Rambouillet	8.544832307	8.544832307	7	12	12	10	379.2	CT	CC	TT	CT	AG	AC	TT	GG	TT	AA	TT	TT	AG	GG	AG	CT	CC	GG	CC	CT	CT	CC	GG	CT	CC	AG	AA	CC	AG	AA	CC	AG	CT	TT	CC	CC	AG	TT	CC	TT	AG	CC
Rambouillet	7.559206023	7.559206023	7	14	8	6.5	257.19	CC	CC	TT	CT	AG	AC	TT	GG	TT	AA	CT	TT	AG	AG	GG	TT	CC	GG	CC	TT	??	CC	GG	TT	CC	AG	AA	CC	GG	AG	CC	GG	CT	CT	CC	CC	AA	CT	CC	CT	AA	CC
Rambouillet	7.466119097	7.466119097	6	11	11	10	376.94	CC	CC	TT	TT	AA	AC	CT	GG	CT	AA	CC	CT	AA	AA	GG	TT	CC	GG	CC	TT	CC	CC	GT	TT	CC	GG	AG	CC	GG	AA	CC	AG	TT	TT	CC	CC	AA	TT	CT	TT	AA	CC
Rambouillet	6.570841889	6.570841889	5	10	9	8	283.5	CC	CC	TT	TT	AG	AA	TT	GG	CC	AA	CT	TT	AG	AG	GG	TT	CT	GG	CC	CT	CC	CT	GG	TT	CC	AG	AA	CC	GG	GG	CC	GG	CT	TT	CC	CC	AA	TT	CC	CT	AG	AC
Rambouillet	7.534565366	7.534565366	6	10	10	10	402.79	CT	CT	TT	CT	AG	AA	CT	GG	TT	AC	CT	TT	AG	AG	AA	TT	CC	GG	CC	TT	CC	CC	GT	CT	CC	AG	AG	CC	AA	AA	CC	AA	CT	CT	CC	CC	AG	TT	CC	CT	AG	CC
Rambouillet	6.165639973	6.165639973	5	11	11	7.5	249.93	TT	CC	TT	TT	AG	AA	TT	GG	CT	AA	CT	TT	AG	AG	GG	CT	CC	GG	CC	TT	CC	CC	GG	TT	CC	AA	AA	CC	AG	AG	CC	AA	TT	TT	CC	CC	AG	TT	CC	TT	AA	CC
Rambouillet	7.249828884	7.249828884	6	10	10	8	308.9	TT	CC	TT	TT	AG	AA	CT	GG	CT	AA	TT	TT	AA	AA	GG	CT	CC	GG	CC	CT	CT	CC	GG	CT	CC	AA	AG	CC	AG	AA	CC	AA	TT	TT	CC	CT	AA	TT	CT	CT	AG	CC
Rambouillet	5.919233402	5.919233402	6	13	9	8	301.19	CT	CC	TT	CT	AG	AA	CT	GG	CT	AA	CC	TT	GG	GG	AG	CT	CC	GG	CC	CT	CC	CT	GG	TT	CC	AA	GG	CC	GG	AG	CC	AG	TT	TT	CC	CC	AG	TT	CC	CC	GG	AC
Rambouillet	7.674195756	7.674195756	6	8	8	8	269.89	TT	CC	CT	TT	AA	??	TT	GG	CT	AC	CC	TT	AG	AA	AG	CC	CC	GG	CC	CC	??	CC	GT	TT	CC	AG	AG	CC	GG	AA	CC	AA	CC	TT	CC	CC	AA	TT	CT	TT	AG	CC
Rambouillet	6.551676934	6.551676934	4	6	6	6	249.02	CT	CC	TT	TT	AG	AA	CC	GG	TT	AA	CT	TT	AA	AG	AG	CC	CC	GG	CC	CT	CT	CT	GG	CT	CC	GG	AG	CC	GG	GG	CC	AA	TT	CT	CC	CC	AA	TT	CT	TT	AA	CC
Rambouillet	7.463381246	7.463381246	7	12	12	11	399.16	CT	CT	TT	CT	AA	AC	CT	GG	TT	AA	CC	TT	AA	AA	AG	CC	CC	GG	CC	TT	CT	CC	GG	CC	CC	AA	AG	CC	GG	AG	CC	AG	CT	TT	CC	CC	AG	TT	CC	TT	AG	CC
Rambouillet	3.945242984	3.945242984	3	5	5	3	104.33	CC	CT	TT	TT	AA	AA	CT	GG	TT	AC	CC	CT	GG	GG	AG	CT	CC	GG	CC	CT	CC	CC	GG	CT	CC	AG	AA	CC	GG	AA	AC	AG	CT	TT	CC	CC	AG	CT	CC	CT	AG	AC
Rambouillet	7.455167693	7.455167693	6	11	10	9.5	323.41	TT	CC	TT	TT	AA	CC	CT	GG	CC	AA	CT	CT	GG	AG	AG	TT	CC	GG	CC	TT	??	CT	GG	TT	CC	AG	AA	CC	GG	GG	CC	AA	TT	CT	CC	CC	AG	TT	CC	TT	GG	AC
Rambouillet	5.582477755	5.582477755	5	11	11	9	323.86	TT	CT	CT	CT	AG	AA	TT	GG	CT	AC	CC	TT	AG	AG	GG	TT	CC	GG	CC	CC	CT	CT	GG	CT	CC	GG	AG	CC	AG	AA	AC	GG	CC	TT	CT	CC	AA	CT	CC	CT	AG	AC
Rambouillet	6.54072553	6.54072553	6	10	9	7	243.13	CC	CT	CT	TT	AA	??	CT	GG	TT	AA	CT	TT	AG	AG	AG	TT	CT	GG	CC	CC	CC	TT	GG	CT	CC	GG	AA	CC	GG	AA	CC	AA	TT	TT	CC	CC	AA	TT	CT	TT	AG	AC
Rambouillet	7.51266256	7.51266256	7	13	13	12	428.64	TT	CC	TT	TT	AG	AA	CT	GG	TT	AA	CC	TT	AA	AA	AG	CT	CC	GG	CC	TT	CC	CT	GG	TT	CC	AA	AG	CC	GG	AG	CC	AA	TT	TT	CC	CC	AG	TT	CC	TT	AA	CC
Rambouillet	8.525667351	8.525667351	6	14	14	7	243.13	TT	CC	TT	CT	??	AA	CT	GG	CT	AA	CC	TT	AG	AA	AA	CT	CC	GG	CC	TT	CT	CT	GG	TT	CC	AG	AG	CC	AG	AA	CC	AG	CT	TT	CC	CC	AG	TT	CC	TT	GG	AC
Rambouillet	7.545516769	7.545516769	7	16	14	10	349.27	CT	CC	TT	CT	AA	AA	TT	GG	CC	AC	CT	TT	AG	AG	AA	CT	CC	GG	CC	TT	CC	CT	GG	TT	CC	AG	AA	CC	GG	AG	CC	AA	TT	TT	CC	CC	AG	CT	CC	TT	AG	AC
Rambouillet	6.647501711	6.647501711	5	11	11	9	327.95	CT	CC	TT	TT	AA	CC	TT	GG	CT	AC	CC	TT	AG	AG	AG	TT	CC	GG	CC	CC	CC	CT	GG	TT	CC	AA	AG	CC	AG	AG	CC	AA	TT	TT	CT	CC	AA	TT	CC	CT	GG	CC
Rambouillet	5.092402464	5.092402464	5	8	8	6	199.58	TT	CC	TT	CT	AA	AC	CT	GG	TT	AA	CC	TT	AG	AG	AG	CT	CC	GG	CC	CC	CC	CT	GT	TT	CC	AA	GG	CC	GG	AA	AC	AG	TT	TT	CC	CC	AA	TT	CC	CT	AA	CC
Rambouillet	7.526351814	7.526351814	7	16	16	11	374.67	CT	CC	TT	TT	AA	CC	CC	GG	CC	CC	TT	CT	AG	AG	GG	TT	CC	GG	CC	TT	CC	CT	GG	TT	CC	AA	AG	CC	AG	AA	CC	AG	CT	CT	CT	CC	AG	TT	CC	CT	AG	CC
Rambouillet	7.51266256	7.51266256	6	11	10	10	342.92	CC	CT	TT	TT	AG	AC	CC	GG	CT	AA	CC	TT	AG	AG	AG	CC	CC	GG	CC	CT	CT	CC	GG	TT	CC	AG	AA	CC	AG	AG	CC	AA	TT	TT	CC	CC	AA	TT	CC	TT	AG	CC
Rambouillet	7.537303217	7.537303217	7	12	12	11	443.16	CT	CC	CT	CT	AG	AA	CC	GG	CT	AA	CT	TT	AG	AG	GG	CT	CC	GG	CC	CT	CC	CT	GG	CT	CC	GG	AG	CC	AG	AA	CC	AA	TT	TT	CC	CC	AA	TT	CC	TT	AG	AC
Rambouillet	5.253935661	5.253935661	5	8	8	7	247.66	TT	CT	TT	TT	AA	AA	TT	GG	CT	AA	CC	TT	GG	GG	AA	TT	CT	GG	CC	CT	??	CT	GG	TT	CC	AA	AG	CC	GG	AG	CC	AA	TT	TT	CT	CT	AG	TT	CT	CC	GG	AA
Rambouillet	7.665982204	7.665982204	6	11	11	11	347.91	TT	CC	TT	TT	AA	AA	CC	GG	CC	AA	CC	TT	AG	AG	AA	CT	CC	GG	CC	CC	??	CT	GG	TT	CC	AA	GG	CC	AG	AA	AC	GG	CT	CT	CC	CC	AA	CT	CC	CT	AG	CC
Rambouillet	7.545516769	7.545516769	6	12	12	12	441.35	TT	CC	TT	TT	AA	AC	CT	GG	CT	AA	CC	CT	GG	AG	GG	CT	CC	GG	CC	CC	??	CC	GG	TT	CC	GG	AG	CC	GG	GG	AC	AA	TT	TT	CC	CC	AG	TT	CC	TT	GG	AC
Rambouillet	7.556468172	7.556468172	7	13	13	11	410.05	TT	CC	TT	CC	GG	AA	CT	GG	CT	AA	CC	TT	GG	GG	GG	CT	CC	GG	CC	TT	CC	CT	GT	TT	CC	AA	AG	CC	AA	AA	AC	AA	TT	CT	CC	CC	AG	TT	CC	CT	AA	AC
Rambouillet	7.545516769	7.545516769	7	16	15	11	405.51	TT	CC	TT	CT	AA	AA	TT	GG	CC	AA	CT	CT	AG	AA	GG	CT	CC	GG	CC	CC	CC	CT	GG	TT	CC	AG	AG	CC	GG	AA	CC	AA	TT	TT	CC	CC	AA	TT	CT	TT	GG	CC
Rambouillet	7.523613963	7.523613963	7	10	10	10	364.69	TT	CC	TT	CT	AA	AA	CT	GG	CT	AA	CC	TT	GG	GG	AG	CT	CC	GG	CC	CT	CC	CC	GG	CT	CC	AG	AG	CC	GG	AA	CC	AA	CT	CT	CC	CC	AG	CT	CT	??	AG	AC
Rambouillet	7.446954141	7.446954141	7	12	12	11	386.01	CT	CC	TT	TT	AA	AC	CT	GG	CT	AA	CT	TT	AA	AA	GG	CT	CT	GG	CC	CT	CC	CT	GG	CT	CC	GG	AA	CC	GG	AA	CC	AA	TT	CT	CC	CC	AA	TT	TT	TT	GG	CC
Rambouillet	7.534565366	7.534565366	6	11	11	11	385.1	CT	TT	TT	TT	AG	AC	TT	GG	TT	AA	CT	TT	AG	AG	AG	TT	CT	GG	CC	CC	CC	TT	GG	TT	CC	AG	AA	CC	AG	AG	CC	GG	CT	CT	CT	CC	AG	TT	CT	CT	AG	AC
Rambouillet	5.511293634	5.511293634	5	11	11	8	294.38	TT	CC	TT	CT	AG	AC	CT	GG	CT	AA	CT	CT	GG	GG	GG	TT	CC	GG	CC	CC	??	CT	GG	TT	CC	AA	AA	CC	AG	AG	CC	AA	TT	TT	CC	CC	AA	TT	CC	CT	AA	CC
Rambouillet	7.657768652	7.657768652	6	9	9	9	333.84	CC	CT	CT	CT	AG	AA	CT	GG	CT	AC	CC	TT	AA	AG	GG	TT	CC	GG	CC	TT	??	CC	GG	TT	CC	AG	AA	CC	AG	AG	AC	AA	TT	TT	CC	CC	AA	TT	CT	TT	AG	CC
Rambouillet	7.540041068	7.540041068	6	9	7	6	254.47	CT	CC	TT	TT	AA	AA	TT	GG	CT	AA	CT	TT	AA	AG	AA	CT	CC	GG	CC	CT	CT	CT	GG	TT	CC	AG	AG	CC	AG	AG	AA	AA	CT	TT	CC	CC	AG	CC	CC	CT	AA	CC
Rambouillet	5.711156742	5.711156742	5	7	7	7	235.41	CT	CC	TT	TT	AA	AA	TT	GG	CT	AA	CC	TT	AG	AG	GG	CC	CT	GG	CC	CC	CC	CT	GG	TT	CC	GG	AA	CC	GG	GG	AC	AG	TT	TT	CT	CC	AA	TT	CC	TT	GG	AC
Rambouillet	5.002053388	5.002053388	4	5	5	5	185.52	TT	CC	TT	TT	AG	AA	CT	GG	TT	AA	CC	TT	AG	AG	AG	CT	CT	GG	CC	CC	CC	CT	GT	TT	CC	AG	AA	CC	GG	AG	CC	AA	TT	CT	CC	CC	AA	TT	CC	CT	AG	CC
Rambouillet	7.523613963	7.523613963	6	10	10	7	259.45	TT	CC	CT	CT	AG	AA	CC	GG	CT	AA	CT	CT	AG	GG	AA	TT	CC	GG	CC	CC	CC	CT	GG	CT	CC	AG	AG	CC	GG	AA	AC	GG	CC	TT	CC	CC	AA	TT	CC	CT	AG	AA
Rambouillet	7.550992471	7.550992471	7	13	13	11	392.81	CT	CC	TT	TT	AA	CC	CT	GG	CC	AC	TT	TT	GG	GG	AG	CC	CC	GG	CC	TT	CT	TT	GT	TT	CC	GG	GG	CC	AG	AA	CC	AA	TT	CT	CC	CC	AG	TT	CC	TT	AA	CC
Rambouillet	5.963039014	5.963039014	6	13	13	6	210.92	CC	CT	TT	CT	AA	??	TT	GG	TT	AA	CT	TT	GG	GG	AA	CT	CC	GG	CC	CT	CC	CT	GG	TT	CC	AG	AG	CC	AG	AG	CC	AG	CC	TT	CT	CC	AG	TT	CC	CT	AG	AC
Rambouillet	4.917180014	4.917180014	4	8	7	5	177.81	CT	CC	TT	CC	AA	AC	CC	GG	CT	AC	CT	TT	AA	GG	AG	CT	CT	GG	CC	TT	CC	CT	GG	CT	CC	GG	GG	CC	GG	AG	AC	AG	CC	TT	CT	CT	AA	CT	CC	TT	AG	AC
Rambouillet	7.310061602	7.310061602	6	10	10	9	344.28	TT	CC	TT	CT	AG	AC	TT	GG	CC	AC	CT	TT	AA	AG	AA	CT	CC	GG	CC	CT	CC	CC	GG	CT	CC	AG	AG	CC	GG	AA	CC	GG	CC	CT	CC	CC	AA	TT	CC	??	AA	AC
Rambouillet	4.544832307	4.544832307	3	4	4	4	173.27	CT	CC	TT	TT	??	AC	TT	GG	CT	AA	TT	CT	AA	AG	GG	CT	CC	GG	CC	CT	CC	CT	GT	TT	CC	AG	AA	CC	GG	AG	CC	AG	TT	TT	CT	CC	AA	CT	CT	CT	AG	AC
Rambouillet	7.09650924	7.09650924	7	11	10	11	389.18	CT	CC	CC	CT	AG	AA	CC	GG	TT	AA	CC	TT	AA	AG	AG	TT	CC	GG	CC	CC	CC	CC	GG	CT	CC	AG	AA	CC	GG	AG	AC	AG	CT	CT	CC	CC	AA	CC	CC	TT	AG	AC
Rambouillet	7.545516769	7.545516769	7	12	12	12	373.31	TT	CT	TT	CC	AA	AA	TT	GG	TT	AA	CC	TT	GG	GG	AG	CT	CC	GG	CC	CT	??	CT	GG	CT	CC	AG	AA	CC	AG	AA	CC	AG	CT	CT	CC	CC	AA	TT	CC	??	AG	AC
Rambouillet	7.54825462	7.54825462	7	15	15	11	397.35	CT	CC	CT	CC	AG	AA	TT	GG	TT	AC	CT	TT	AG	AG	AG	TT	CT	GG	CC	TT	CC	CT	GG	CT	CC	AG	AG	CC	AG	AA	AC	AA	TT	CT	CC	CC	AG	TT	CT	TT	AG	AC
Rambouillet	6.047912389	6.047912389	5	10	9	8	292.57	CT	CT	TT	TT	AG	AA	CC	GG	CT	AA	TT	TT	AG	AG	AA	CC	CC	GG	CC	CT	CC	CT	GT	TT	CC	GG	AA	CC	GG	AG	AC	AA	TT	CT	CC	CC	GG	TT	CC	TT	AA	CC
Rambouillet	5.691991786	5.691991786	3	7	5	5	187.79	TT	CC	TT	TT	AA	AC	CT	GG	CT	AC	CT	TT	GG	GG	AG	CT	CC	GG	CC	CC	CT	CC	GT	TT	CC	AG	AA	CC	AG	AG	AC	AG	TT	TT	CC	CC	AA	TT	CT	??	GG	AC
Rambouillet	7.644079398	7.644079398	7	16	15	10	338.38	CT	CT	TT	CT	GG	AA	TT	GG	TT	AA	CT	TT	GG	GG	AG	TT	CC	GG	CC	CT	??	CT	GG	CT	CC	AG	AG	CC	AG	GG	AA	AA	TT	CT	CC	CC	AA	TT	CC	TT	AG	AC
Rambouillet	7.537303217	7.537303217	7	16	10	9	327.04	CT	CC	TT	CC	AG	AA	TT	GG	CT	AA	CC	TT	AG	AG	AG	CT	CC	GG	CC	CT	CT	CC	GG	CT	CC	AA	AA	CC	GG	AA	CC	AA	TT	TT	CC	CC	GG	TT	CT	CT	AG	CC
Rambouillet	7.556468172	7.556468172	7	17	16	11	354.26	TT	CT	TT	TT	AG	AA	TT	GG	CT	AC	CC	TT	AG	AG	AG	CC	CC	GG	CC	CT	??	CT	GG	CT	CC	AG	AG	CC	GG	AG	CC	AA	TT	TT	CC	CC	AA	TT	CT	CT	GG	AC
Rambouillet	7.542778919	7.542778919	7	13	13	10	387.82	CC	CT	TT	TT	AG	AA	CT	GG	CC	AA	CC	TT	AG	AG	GG	CC	CT	GG	CC	CC	CT	TT	GG	TT	CC	AA	GG	CC	GG	GG	AC	AA	TT	CT	CC	CC	AA	TT	CC	TT	AG	AC
Rambouillet	7.51266256	7.51266256	7	12	12	11	415.49	TT	CC	TT	CT	AA	AC	TT	GG	CT	AA	CC	TT	GG	GG	GG	CT	CC	GG	CC	CT	CC	CC	GG	CT	CC	AA	AG	CC	GG	AA	CC	AA	CT	TT	CC	CC	GG	TT	CC	CC	GG	CC
Rambouillet	6.551676934	6.551676934	5	10	10	9	308.44	TT	CC	TT	TT	AA	AC	CC	GG	CC	AA	CT	TT	AG	AG	AG	CC	CC	GG	CC	TT	CC	CC	GG	TT	CC	AG	AA	CC	AG	AA	CC	AG	CT	CC	CC	CC	AG	CT	CC	TT	AG	AC
Rambouillet	7.534565366	7.534565366	6	12	11	8	341.1	TT	CC	TT	TT	AG	AA	CT	GG	CC	AA	CT	TT	AG	AG	AA	CC	CC	GG	CC	CT	CT	CC	GG	TT	CC	GG	AG	CC	GG	AG	AC	AA	TT	CT	CC	CC	GG	CT	CC	TT	AA	CC
Rambouillet	7.258042437	7.258042437	7	13	13	12	455.41	CT	CT	TT	TT	??	AA	CT	GG	CC	AC	CT	TT	AG	AG	AA	TT	CC	GG	CC	CC	CC	CC	GT	TT	CC	AG	AG	CC	AG	AA	AC	AG	CT	CT	CC	CT	GG	TT	CC	CT	GG	AC
Rambouillet	7.572895277	7.572895277	6	12	11	10	382.83	CT	CC	TT	CT	AG	AA	TT	GG	CT	AA	CT	TT	AG	AG	AG	TT	CT	GG	CC	CC	CC	TT	GG	TT	CC	AA	AG	CC	AG	AG	AC	AG	CT	TT	CC	CC	AA	TT	CC	TT	AG	CC
Rambouillet	4.5229295	4.5229295	4	10	10	6	194.59	TT	CC	TT	TT	AA	CC	CC	GG	CT	AA	CC	CT	GG	AG	GG	CT	CC	GG	CC	CC	??	CC	GG	TT	CC	AG	AA	CC	GG	AG	CC	AA	TT	TT	CC	CC	AG	TT	CC	TT	AG	AC
Rambouillet	5.544147844	5.544147844	4	8	5	1.5	55.79	TT	CC	TT	CT	AG	AC	CT	GG	TT	AA	CC	TT	GG	GG	GG	CT	CT	GG	CC	CT	CC	CT	GG	TT	CC	GG	AG	CC	GG	AG	CC	AG	CT	TT	CC	CC	AG	CT	CC	CT	AG	CC
Rambouillet	5.53045859	5.53045859	5	10	10	8	247.21	CT	CT	TT	TT	AA	??	TT	GG	CC	AA	CC	CT	AG	AG	AG	CT	CC	GG	CC	CT	CC	CT	GG	CT	CC	AG	GG	CC	AG	AA	AC	AA	TT	CT	CC	CC	AG	CT	CT	CT	AA	AC
Rambouillet	4.588637919	4.588637919	3	4	4	4	142.43	CT	CC	TT	CT	AA	AC	TT	GG	CT	AC	CT	TT	AG	AG	AG	CT	??	GG	CC	CC	CT	CC	GG	TT	CC	AA	AA	CC	AG	AA	AC	AA	TT	TT	CC	CC	GG	TT	CC	CT	GG	CC
Rambouillet	6.551676934	6.551676934	4	10	10	5	202.76	CT	CC	TT	CT	AG	AA	CC	GG	CT	AC	CC	TT	AA	AG	AG	CC	CC	GG	CC	CT	??	TT	GG	TT	CC	AG	GG	CC	GG	GG	CC	GG	CT	TT	CC	CC	AA	TT	CC	TT	GG	CC
Rambouillet	7.507186858	7.507186858	7	12	12	12	419.12	TT	CC	TT	CT	GG	AA	TT	GG	TT	AA	CT	TT	GG	GG	AG	TT	CC	GG	CC	CC	??	TT	GT	TT	CC	AA	AG	CC	AA	AA	CC	AG	CT	CT	CC	CC	AA	TT	CC	CC	AA	CC
Rambouillet	6.097193703	6.097193703	4	8	8	7	273.06	CT	CC	TT	CT	AG	AC	CT	GG	TT	AC	CC	TT	AG	AG	AG	TT	CC	GG	CC	CT	??	CT	GT	TT	CC	AA	AG	CC	GG	AG	AC	AG	TT	TT	CT	CC	AA	TT	CC	CT	AG	CC
Rambouillet	5.555099247	5.555099247	2	3	0	0.5	22.23	TT	CC	TT	TT	AA	AC	CT	GG	TT	AC	CC	TT	AG	GG	AG	CC	CC	GG	CC	CC	??	CC	GT	CT	CC	AA	AA	CC	AG	AA	AC	AG	CT	CT	CT	CC	AG	TT	CC	CC	AA	CC
Rambouillet	7.545516769	7.545516769	7	17	14	11	288.48	TT	CC	TT	TT	AA	AC	??	GG	CT	AA	CT	TT	GG	GG	GG	CT	CC	GG	CC	TT	CC	CT	GG	TT	CC	GG	AA	CC	AG	AG	CC	AG	CT	CT	CC	CC	AA	CT	CC	TT	AG	AC
Rambouillet	6.524298426	6.524298426	6	12	12	9	313.89	TT	CT	TT	TT	AA	AC	CT	GG	CT	AA	CC	TT	AG	AG	AG	CC	CC	GG	CC	CT	CT	CC	GG	TT	CC	AG	AG	CC	AA	AA	CC	AA	TT	TT	CC	CC	AG	CT	CT	TT	GG	CC
Rambouillet	7.570157426	7.570157426	7	14	13	8	267.17	TT	CC	TT	CT	AA	AC	TT	GG	CT	AC	CC	TT	AA	AG	AA	TT	CC	GG	CC	CT	CT	TT	GT	TT	CC	AG	GG	CC	AG	AG	AC	GG	CT	TT	CC	CC	AA	CT	CC	TT	AA	CC
Rambouillet	4.577686516	4.577686516	4	9	8	7	222.26	TT	CC	TT	CT	AA	AC	TT	GG	CC	AA	CT	CC	GG	AG	GG	CT	CC	GG	CC	CT	??	TT	GG	TT	CC	AA	AG	CC	AG	AG	CC	AA	TT	CT	CC	CC	AA	CT	CC	TT	AG	AC
Rambouillet	7.542778919	7.542778919	5	9	8	5.5	224.07	CT	CC	TT	CT	AG	??	CT	GG	CT	AC	CC	TT	AG	AG	GG	TT	CC	GG	CC	CC	CC	TT	GT	TT	CC	AA	AG	CC	GG	AG	CC	AG	CT	TT	CC	CC	AA	TT	CC	TT	AG	AC
Rambouillet	7.488021903	7.488021903	6	14	13	9	272.16	TT	CC	TT	TT	AA	AC	TT	GG	CT	AA	CC	TT	AG	AG	AG	CT	CC	GG	CC	TT	CC	CT	GG	TT	CC	AA	AA	CC	AG	AG	CC	AG	CT	TT	CC	CC	AA	TT	CC	TT	AG	CC
Rambouillet	7.529089665	7.529089665	7	11	10	10	406.42	TT	CC	TT	TT	AG	AA	TT	GG	CT	AA	CC	TT	AG	GG	GG	CC	CC	GG	CC	CC	CT	TT	GG	TT	CC	AG	AA	CC	GG	AA	CC	AG	CC	TT	CC	CC	AA	CT	CC	TT	AG	AC
Rambouillet	4.79945243	4.79945243	4	9	9	7	242.22	TT	CC	TT	CT	??	AC	CT	GG	TT	AC	CC	TT	GG	GG	GG	TT	CT	GG	CC	CT	??	CC	GG	TT	CC	AG	AG	CC	AG	AA	CC	AA	TT	TT	CC	CC	AA	TT	CC	TT	AG	CC
Rambouillet	4.862422998	4.862422998	4	7	6	6	248.57	CT	CC	TT	CC	AA	AC	CT	GG	CT	AA	CC	TT	AG	GG	AG	CT	CC	GG	CC	CT	CT	CC	GG	TT	CC	GG	AG	CC	GG	AG	CC	AA	TT	TT	CC	CC	GG	CT	CC	CT	AG	AC
Rambouillet	5.267624914	5.267624914	5	14	12	3	118.84	TT	CT	TT	CC	AA	AC	TT	GG	CC	AC	CC	TT	GG	GG	AG	TT	CC	GG	CC	CC	CT	TT	GG	CT	CC	AA	AG	CC	GG	AA	CC	AA	TT	TT	CC	CC	AG	TT	CT	TT	AG	CC
Rambouillet	5.489390828	5.489390828	4	5	5	3	121.56	TT	CC	TT	CC	AG	AA	CT	GG	CC	AA	CT	TT	GG	GG	GG	CT	CC	GG	CC	CT	CT	TT	GG	CT	CC	AG	AA	CC	GG	GG	CC	AG	CC	TT	CC	CC	AG	CT	CT	??	AG	AA
Rambouillet	7.553730322	7.553730322	7	17	16	9.5	334.98	TT	CC	TT	CT	AG	AC	TT	GG	CT	AC	CC	CT	GG	GG	AG	TT	CC	GG	CC	CC	CC	CT	GG	CT	CC	AG	GG	CC	GG	AG	CC	AA	TT	TT	CC	CC	AG	CT	CC	CT	AG	AC
Rambouillet	3.901437372	3.901437372	2	3	3	3	110.68	TT	CC	TT	TT	AA	AC	CT	GG	CT	AC	CT	CT	AG	GG	GG	TT	CC	GG	CC	CT	??	CT	GG	TT	CC	AG	GG	CC	GG	AG	CC	AG	CT	TT	CC	CC	GG	CT	CT	TT	AG	AA
Rambouillet			5	9	9	9	322.96	CT	CT	TT	CT	AA	AA	CT	GG	TT	AA	CT	TT	GG	AG	AG	CT	CC	GG	CC	TT	CC	CT	TT	TT	CC	GG	AG	CC	GG	AG	AC	AG	CT	TT	CC	CC	AA	TT	CC	CT	GG	AC
Rambouillet	5.56605065	5.56605065	4	6	6	6	208.2	TT	CC	TT	TT	AG	AA	TT	GG	CT	AA	TT	TT	AG	GG	AG	CC	CC	GG	CC	CC	??	CC	GG	TT	CC	AA	AA	CC	AA	AG	AC	AG	CC	CC	CC	CC	AG	TT	CC	CT	AG	AC
Rambouillet	7.515400411	7.515400411	7	13	13	12	419.12	TT	CC	TT	CT	AG	AA	CC	GG	TT	AA	CC	CT	GG	GG	AG	TT	CC	GG	CC	CT	??	CC	GG	TT	CC	AG	GG	CC	AG	GG	CC	AA	TT	TT	CC	CC	AA	TT	CC	CT	AA	CC
Rambouillet	5.538672142	5.538672142	5	10	9	8.5	298.46	TT	CC	TT	TT	AA	AA	TT	GG	CT	AC	CT	CT	GG	GG	AG	CT	CC	GG	CC	CT	??	CC	GG	TT	CC	AG	AG	CC	GG	AG	CC	AA	TT	TT	CC	CC	AG	CT	CT	TT	GG	AC
Rambouillet	4.224503765	4.224503765	4	9	9	5	145.6	CT	CC	TT	CC	AA	AC	CT	AG	TT	AA	CT	TT	AG	GG	GG	TT	CC	GG	CC	CT	CT	CT	TT	TT	CC	GG	AG	CC	GG	AG	CC	GG	CT	TT	CC	CC	AA	TT	CC	CT	AG	AC
Rambouillet	3.997262149	3.997262149	2	3	2	1	40.82	TT	CC	TT	TT	AA	AC	CT	GG	CT	AC	CC	TT	AG	AG	AG	CC	CC	GG	CC	CC	CC	CT	GG	TT	CC	AG	AA	CC	AG	AA	AC	AA	TT	TT	CT	CC	AA	TT	CT	CT	GG	CC
Rambouillet			6	10	10	10	352.44	CT	CC	TT	TT	AG	AC	TT	GG	CC	AC	TT	TT	AA	AA	GG	CT	CC	GG	CC	CC	??	CT	TT	TT	CC	AG	AG	CC	GG	AA	AC	AA	TT	TT	CC	CC	AA	TT	CC	??	AG	AC
Rambouillet	2.98973306		2	4	3	2	63.5	TT	CC	TT	TT	AA	CC	CT	GG	TT	AC	CC	TT	AG	AG	GG	CT	CC	GG	CC	CC	??	TT	GT	TT	CC	AG	GG	CC	GG	GG	CC	AG	TT	TT	CT	CC	AA	TT	CC	CT	GG	AC
Rambouillet			4	7	7	6	207.29	CT	CT	TT	CT	AA	CC	CT	GG	TT	AC	CC	TT	AG	AG	AG	CT	CC	GG	CC	CT	CC	CT	GG	TT	CC	AG	AG	CC	GG	AA	AC	AG	CT	CT	CC	CC	AG	TT	CC	TT	GG	AC
Rambouillet	7.567419576	7.567419576	7	13	13	11	372.85	CT	CT	TT	TT	AA	AC	TT	GG	CC	AA	TT	CT	GG	GG	GG	TT	CC	GG	CC	CT	??	CT	GG	CT	CC	AA	AG	CC	AA	AA	CC	AA	TT	TT	CC	CC	AA	TT	CT	TT	AA	AC
Rambouillet	6.543463381	6.543463381	4	5	4	2.5	91.17	CT	CC	TT	TT	AA	AC	TT	GG	TT	AA	CT	CT	AG	AG	GG	CT	CC	GG	CC	CC	CT	TT	GG	TT	CC	AA	AA	CC	GG	GG	CC	AA	CT	CT	CC	CC	AA	TT	CT	TT	GG	CC
Rambouillet	4.8678987	4.8678987	4	7	7	6	190.51	TT	CC	TT	TT	AA	AC	CT	GG	CT	AA	CC	TT	GG	GG	GG	CT	CC	GG	CC	CT	??	CT	GG	TT	CC	AA	GG	CC	AG	AG	CC	AG	TT	CT	CC	CC	AA	TT	CC	TT	AA	AC
Rambouillet	5.582477755	5.582477755	3	4	4	4	161.03	TT	CC	TT	TT	AA	AC	CC	GG	CT	AA	CT	TT	AG	AG	AG	CT	CC	GG	CC	CT	??	CC	GT	TT	CC	AA	AA	CC	AA	AA	AC	AA	TT	CC	CC	CC	AG	CT	CC	CT	AG	AC
Rambouillet	6.576317591	6.576317591	6	13	10	7	220.45	CT	CT	TT	CT	AG	AA	CT	GG	TT	AA	CT	TT	AG	GG	GG	CT	CC	GG	CC	CT	CT	TT	GG	TT	CC	AG	GG	CC	GG	AG	AC	AA	CT	TT	CT	CC	GG	TT	CC	TT	AA	CC
Rambouillet			5	11	11	9.5	310.71	CC	TT	TT	TT	AA	CC	TT	GG	CT	AC	CT	TT	GG	GG	GG	TT	CT	GG	CC	CT	CC	TT	GT	TT	CC	AG	AG	CC	GG	AG	CC	AG	TT	CT	CC	CC	AA	TT	CC	TT	AG	AC
Rambouillet	5.53045859	5.53045859	3	7	7	5	152.41	TT	CC	TT	TT	AA	CC	CT	GG	TT	AC	TT	TT	GG	AG	GG	TT	??	GG	CC	CT	CC	TT	GT	TT	CC	GG	AA	CC	AG	GG	AC	AG	CT	TT	CC	CT	AA	TT	CT	CT	AG	CC
Rambouillet			5	9	8	5	207.29	CT	CT	TT	TT	AA	CC	CT	GG	CT	AC	CC	TT	AG	GG	AG	CT	CT	GG	CC	CC	??	TT	GT	TT	CC	AG	AG	CC	AG	GG	CC	AG	CT	TT	CC	CC	AG	CT	CC	TT	AG	CC
Rambouillet	6.559890486	6.559890486	4	10	10	6	210.01	TT	CT	TT	TT	AG	AC	TT	GG	TT	AC	CC	CT	GG	GG	AG	CT	CC	GG	CC	TT	CC	CT	GG	CT	CC	AG	AA	CC	GG	AG	CC	AA	TT	TT	CC	CC	AA	TT	CT	CT	AG	AC
Rambouillet	7.550992471	7.550992471	7	16	15	12	413.68	CT	CT	TT	CT	AA	AC	CT	GG	CC	AA	CC	TT	AG	GG	GG	TT	CC	GG	CC	CT	CC	TT	GG	TT	CC	AG	GG	CC	GG	AG	CC	AG	CT	TT	CC	CT	AG	TT	CC	TT	AG	CC
Rambouillet	4.503764545	4.503764545	4	7	7	5.5	203.66	CT	CC	TT	CT	AA	??	TT	GG	CT	AC	CC	TT	AG	AG	GG	CT	CC	GG	CC	CT	CC	TT	GG	TT	CC	AG	AA	CC	GG	AG	AC	AA	CT	CT	CC	CC	AA	TT	CT	CT	AA	CC
Rambouillet	5.002053388	5.002053388	4	8	7	4	147.42	CC	CC	TT	CT	AA	AA	CT	GG	TT	AA	CT	TT	AG	GG	AG	CT	CC	GG	CC	CT	CC	CT	GG	CT	CC	AG	AG	CC	GG	AG	AC	AG	CT	TT	CC	CC	AA	TT	CC	CT	AA	CC
Rambouillet	6.53798768	6.53798768	6	10	10	10	390.54	CT	CC	CT	TT	AG	AA	CT	GG	CT	AC	CC	TT	AA	AA	GG	CC	CC	GG	CC	TT	CC	CT	GG	TT	CC	AG	AG	CC	AA	AA	CC	AA	TT	TT	CC	CC	AA	TT	CT	TT	GG	CC
Rambouillet	5.94661191	5.94661191	6	8	6	5	179.62	CT	CC	TT	TT	AG	AC	CT	GG	CT	CC	CC	TT	GG	GG	GG	CT	CC	GG	CC	CT	CC	CT	GT	TT	CC	GG	AA	CC	AG	GG	CC	AA	TT	CT	CC	CC	AA	TT	CT	??	AG	AC
Rambouillet	4.186173854	4.186173854	3	5	5	4.5	171.91	TT	CC	TT	TT	AA	AC	CT	GG	CT	AA	CC	TT	AG	GG	GG	CT	CC	GG	CC	CC	CC	CT	GG	TT	CC	AG	AA	CC	GG	GG	AC	AA	CT	CT	CC	CC	AG	TT	CT	CT	AG	AC
Rambouillet	3.520876112	3.520876112	2	3	3	2.5	96.62	TT	CT	TT	TT	??	AC	CT	GG	CT	CC	CC	TT	AG	AG	AG	TT	CC	GG	CC	CC	CC	CC	GG	TT	CC	AG	AG	CC	GG	AG	CC	AA	TT	TT	CT	CC	GG	CT	CC	CC	GG	AA
Rambouillet	7.526351814	7.526351814	7	11	11	10	391.45	CT	CC	TT	CC	AG	AC	CT	GG	TT	AA	CC	TT	AG	AG	GG	TT	CC	GG	CC	TT	??	TT	GT	TT	CC	AG	AG	CC	AG	GG	AC	AA	TT	CT	CC	CC	AG	TT	CT	CT	AA	CC
Rambouillet	4.569472964	4.569472964	3	7	5	4.5	150.14	TT	CT	TT	CT	AA	CC	TT	GG	CT	AA	CT	CT	GG	GG	GG	CC	CC	GG	CC	CT	CT	CC	GG	CC	CC	AA	GG	CC	GG	GG	CC	AA	TT	TT	CC	CC	AA	CT	CT	??	AG	AA
Rambouillet	7.195071869	7.195071869	6	12	12	8	295.74	TT	CC	TT	CT	AG	AC	CT	GG	CT	AA	CT	TT	GG	GG	GG	TT	CC	GG	CC	CT	??	CT	GT	TT	CC	AG	GG	CC	AG	AA	CC	AA	TT	CT	CC	CC	GG	CT	CC	??	AA	AC
Rambouillet	4.216290212	4.216290212	4	8	8	8	249.02	TT	CC	TT	TT	AG	AC	CC	GG	CT	AA	CT	TT	GG	GG	GG	CT	CC	GG	CC	CC	CC	CC	GG	TT	CC	AA	AA	CC	AA	AG	CC	AG	CT	TT	CC	CC	AA	TT	CC	CT	AG	CC
Rambouillet	5.568788501	5.568788501	4	8	8	7	250.38	CT	CT	TT	CT	AA	AC	CT	GG	CT	AA	CT	TT	GG	GG	AG	CT	CC	GG	CC	CT	CC	TT	GG	TT	CC	AG	AG	CC	AG	GG	AC	AA	TT	CT	CC	CC	AG	TT	CC	TT	AA	CC
Rambouillet			5	11	11	10	299.37	CT	CC	TT	CT	AA	??	CT	GG	CC	AA	CT	TT	GG	GG	GG	CT	CC	GG	CC	TT	CC	CT	GG	TT	CC	GG	AG	CC	GG	GG	CC	GG	CT	CT	CT	CC	AA	TT	CT	TT	GG	AC
Rambouillet			5	7	6	7	276.24	CT	CC	TT	TT	AA	CC	CT	GG	CT	AA	CC	TT	AG	AG	GG	TT	CC	GG	CC	TT	CT	CT	GG	TT	CC	GG	AG	CC	AG	AG	CC	AG	TT	TT	CC	CC	AA	CT	TT	TT	GG	AC
Rambouillet	3.063655031		2	3	3	1	31.75	CT	CT	TT	CT	AG	AA	CC	GG	CT	AC	CC	TT	GG	AG	GG	CT	CC	GG	CC	CT	CT	CT	GG	TT	AC	AA	AA	CC	GG	AA	AC	AA	CT	CT	CC	CC	AA	CT	CC	CC	AG	CC
Rambouillet	6.258726899	6.258726899	6	15	15	9	286.67	CT	CC	TT	CT	AG	AC	CT	GG	CC	AA	TT	TT	GG	GG	AG	CT	CC	GG	CC	TT	CC	TT	GG	TT	CC	AG	AG	CC	GG	GG	CC	AA	TT	CT	CC	CC	AA	CT	CC	TT	AA	CC
Rambouillet	7.54825462	7.54825462	7	11	11	5	216.36	TT	CC	TT	TT	AA	??	CC	GG	CC	AA	CC	TT	AG	AG	AG	TT	CC	GG	CC	CT	CC	CC	GG	CT	CC	AG	AG	CC	GG	AA	CC	AA	TT	TT	CC	CC	AG	CT	CC	CT	AA	CC
Rambouillet	7.540041068	7.540041068	5	13	13	7.5	228.61	TT	CC	TT	CT	AG	AC	CT	GG	CT	AC	CT	TT	AA	AG	AG	CT	CT	GG	CC	CC	CC	CT	GG	TT	CC	AG	AG	CC	AG	AG	CC	AG	CT	TT	CC	CC	AA	TT	CT	CT	GG	CC
Rambouillet			5	9	9	7	298.46	CC	CC	TT	CT	AA	AC	CT	GG	CT	AC	TT	TT	AA	AG	GG	CT	CC	GG	CC	CT	CT	CT	GG	TT	CC	AA	AA	CC	AG	AG	AC	AG	CT	TT	CT	CC	AG	TT	CT	CT	AG	AC
Rambouillet	4.547570157	4.547570157	4	9	7	4	145.15	TT	CC	TT	TT	AG	AA	CC	GG	CC	AC	CT	TT	AG	AG	GG	CT	CC	GG	CC	CT	CC	CT	GG	TT	CC	AG	GG	CC	AG	GG	AC	AA	TT	TT	CT	CC	AG	CT	CC	??	AG	AC
Rambouillet	3.58110883	3.58110883	1	2	2	1	39.01	TT	CC	TT	TT	AA	CC	CC	GG	CT	AC	TT	CT	GG	AG	AG	CT	CC	GG	CC	CT	CC	CC	GG	TT	CC	GG	AA	CC	AG	GG	AC	AG	CT	CT	CT	CC	AA	TT	CC	TT	GG	AA
Rambouillet	6.625598905	6.625598905	4	10	8	7	256.28	CT	CC	CT	CT	AG	AA	TT	GG	TT	AC	CC	TT	AG	GG	AA	CT	CC	GG	CC	CT	CC	CC	GG	TT	CC	AG	AG	CC	GG	GG	CC	AG	CT	CT	CC	CC	AG	CT	CT	??	AG	AC
Rambouillet	7.509924709	7.509924709	6	13	13	10	341.1	CT	CT	TT	CC	AA	CC	CT	GG	TT	AC	CT	TT	AA	GG	AG	TT	CT	GG	CC	CT	CT	CT	GT	TT	CC	AA	GG	CC	AG	AA	CC	AG	CT	CT	CC	CC	AG	CT	CT	??	AA	CC
Rambouillet	3.457905544	3.457905544	3	5	5	4	147.87	CT	CT	TT	TT	AA	??	CC	GG	CT	AC	CC	TT	AG	GG	GG	CT	CC	GG	CC	CC	CC	CC	GG	CT	CC	GG	AG	CC	GG	AA	AC	AA	TT	TT	CC	CC	GG	CC	CC	CT	AG	AC
Rambouillet			6	11	11	11	358.79	CC	TT	TT	CT	??	AA	CT	GG	CC	AC	CT	TT	AG	AA	AG	CC	CC	GG	CC	CT	CC	CT	GG	TT	CC	GG	AG	CC	GG	AG	CC	AA	CT	TT	CT	CC	AA	CT	CC	TT	AG	CC
Rambouillet	5.563312799	5.563312799	3	6	5	4	144.7	CT	CC	CT	CT	AA	AA	TT	GG	TT	AC	CT	TT	GG	GG	GG	TT	CC	GG	CC	TT	??	TT	GT	TT	CC	GG	AG	CC	GG	AG	CC	AG	CT	TT	CC	CC	AA	TT	CC	TT	GG	AA
Rambouillet	4.440793977	4.440793977	3	5	3	1	35.83	CT	CC	TT	TT	AG	AC	CT	GG	CT	AC	TT	TT	GG	AG	GG	CT	CC	GG	CC	CC	CC	CT	GG	TT	CC	AA	AG	CC	AG	GG	AC	GG	CT	CT	CC	CC	AA	CT	CC	CT	GG	CC
Rambouillet	2.557152635		1	2	2	2	70.31	CT	CT	CT	CT	AA	??	CT	GG	TT	AC	CC	TT	AG	AG	AG	CT	CT	GG	CC	CC	??	CT	GG	TT	CC	GG	AA	CC	GG	AA	CC	AG	CT	TT	CC	CC	AG	CT	CT	CT	GG	AC
Rambouillet	5.546885695	5.546885695	3	4	4	3	127.01	TT	CC	TT	CT	AA	AC	CC	GG	CT	AC	CT	TT	GG	GG	AG	CC	CC	GG	CC	CT	CT	CC	GG	TT	CC	AG	AA	CC	AA	AG	CC	GG	CT	CT	CC	CC	AA	CT	CT	TT	AG	AC
Rambouillet			5	9	9	6	265.35	TT	CC	TT	TT	AG	AA	CT	GG	CC	AC	CC	TT	GG	AG	GG	TT	CC	GG	CC	CT	??	CT	GG	TT	CC	AG	AG	CC	GG	AG	CC	AA	TT	CT	CT	CC	AG	CT	CC	TT	AG	AC
Rambouillet	3.488021903	3.488021903	2	2	2	2	88	CT	CC	CT	CT	AA	AA	CT	GG	CT	AA	CT	TT	AG	GG	AG	CT	CC	AG	CC	CC	CT	CT	GG	TT	CC	AG	AG	CC	GG	GG	AC	AA	TT	TT	CT	CT	AA	CT	CT	??	AG	CC
Rambouillet	3.093771389		2	3	3	1	42.64	CT	CC	TT	TT	AG	AC	CT	GG	TT	AC	CT	TT	AG	AG	AA	CT	CC	GG	CC	TT	CC	CT	GG	TT	CC	AG	AG	CC	AG	GG	AA	AG	CT	TT	CT	CC	AA	TT	CC	CC	GG	AC
Rambouillet	3.904175222	3.904175222	3	7	3	3	102.06	TT	CC	TT	TT	AA	CC	CC	GG	TT	AA	CC	CT	GG	GG	GG	CC	CC	GG	CC	CC	CT	CT	GG	TT	CC	GG	AA	CC	GG	GG	CC	AA	TT	TT	CT	CC	GG	TT	CC	TT	GG	AA
Rambouillet	5.582477755	5.582477755	5	7	6	6	232.24	CC	CC	CC	CT	AA	CC	CT	GG	CT	AA	CC	TT	AA	AG	GG	CT	CC	GG	CC	CT	CT	CT	GG	TT	AC	GG	AA	CC	GG	GG	AC	AG	CC	TT	CT	CT	AA	TT	CT	TT	AG	AC
Rambouillet			4	7	6	5.5	223.62	CT	CC	TT	CT	AA	AA	CT	AG	CC	AC	CC	CC	AG	GG	GG	CC	TT	AG	CC	CT	CC	CT	GG	TT	CC	AG	AA	CC	AG	GG	CC	GG	CC	TT	CC	CC	AG	CT	CT	CT	AA	AC
Rambouillet			4	7	7	6	228.61	CC	CC	TT	CC	AG	AA	TT	GG	TT	AC	CC	TT	GG	GG	AG	TT	CC	GG	CC	CT	CT	CT	GT	TT	CC	AG	AA	CC	GG	AG	AC	AG	CT	TT	CC	CC	AG	TT	CC	CC	AG	AC
Rambouillet	5.023956194	5.023956194	5	11	11	6	171.91	CT	CC	TT	CT	AA	AC	TT	GG	CT	AA	CC	TT	AG	AA	AG	CC	CC	GG	CC	CT	CT	CC	GG	TT	CC	AA	AA	CC	GG	AG	CC	AG	CT	TT	CT	CT	AA	TT	CC	TT	AG	AC
Rambouillet			5	9	7	4.5	147.87	CC	CC	TT	TT	AG	AA	CT	GG	CC	AC	CT	CT	AG	GG	AG	TT	CT	GG	CC	CT	CC	CT	GG	TT	CC	AA	AA	CC	GG	GG	AC	GG	CC	TT	CC	CC	AG	CT	CC	CT	AA	CC
Rambouillet	4.265571526	4.265571526	3	6	6	3	100.24	CT	CT	TT	TT	AG	AC	TT	GG	??	AC	TT	TT	GG	GG	GG	CT	CC	GG	CC	CC	CC	CC	GT	CT	CC	GG	AA	CC	GG	GG	AC	AA	CT	CC	CC	CC	AG	CT	CC	TT	AA	CC
Rambouillet	3.482546201	3.482546201	2	2	2	1	43.54	TT	CC	TT	TT	??	??	CC	GG	TT	AC	CC	CT	AG	AG	GG	CT	CC	GG	CC	CT	CC	CT	GT	TT	CC	AG	AA	CC	GG	AG	AC	AA	TT	TT	CT	CC	GG	TT	CC	CT	GG	AC
Rambouillet	2.568104038		0	0	0	0	0	TT	CC	TT	TT	AA	??	CT	AG	CT	CC	CT	CT	GG	GG	GG	CT	CC	GG	CC	CC	CC	CT	GT	CC	CC	AG	AA	CC	AG	AA	CC	AA	CT	TT	CC	CC	AA	TT	CT	CC	GG	CC
Rambouillet			5	8	7	7.5	278.51	CT	CT	TT	CT	AA	AC	CT	AG	TT	AC	CC	TT	AG	GG	AG	TT	CT	AG	CC	TT	CC	CT	GG	TT	CC	GG	AA	CC	AG	AA	CC	AG	CT	TT	CC	CC	AG	TT	CT	TT	AA	AC
Rambouillet			5	9	7	7.5	283.95	CC	CT	TT	CT	AG	AA	CT	GG	CT	AA	CT	TT	AG	AG	AA	CT	CC	GG	CC	CT	CC	CT	GG	TT	CC	AG	AA	CC	GG	GG	AA	GG	CC	CT	CC	CC	AA	TT	CC	CT	AA	CC
Rambouillet	5.560574949	5.560574949	5	9	9	9	329.31	TT	CC	TT	TT	AA	AC	CT	GG	CT	AC	CT	TT	AG	AG	AG	CT	CC	GG	CC	CC	CT	CT	GT	TT	CC	AG	AG	CC	AG	AG	AC	AA	TT	TT	CT	CC	AA	TT	CC	CT	AG	AC
Rambouillet			4	8	8	6	233.6	TT	CC	TT	TT	AA	AA	TT	GG	CT	AC	CT	CT	GG	GG	GG	CT	CC	GG	CC	CC	CC	TT	GT	CC	CC	AG	AG	CC	AG	AG	CC	AA	CT	TT	CC	CC	AA	TT	CT	CT	GG	CC
Rambouillet			5	9	9	8	283.5	TT	CC	TT	CT	AA	AC	TT	GG	TT	AC	CC	TT	AG	AG	AG	CT	CC	GG	CC	CC	CT	CC	GG	TT	CC	AA	AG	CC	AA	AA	CC	AG	TT	TT	CC	CC	AA	TT	TT	??	AA	CC
Rambouillet	4.079397673	4.079397673	4	7	7	4.5	149.23	TT	CT	TT	TT	AG	AA	CC	AG	??	AC	CC	CT	AG	GG	GG	CT	CC	GG	CC	CT	CC	CT	GG	TT	CC	AG	AG	CC	AG	AA	CC	AA	CT	TT	CC	CC	AG	TT	CC	CC	GG	AC
Rambouillet	4.164271047	4.164271047	4	9	8	4.5	142.88	CC	CC	TT	TT	GG	AA	CT	GG	CT	AA	CT	TT	AA	AA	GG	TT	CC	GG	CC	CT	CT	CC	GG	TT	CC	AG	AA	CC	GG	GG	AA	AA	CT	TT	CC	CC	AG	TT	CC	CT	AA	CC
Rambouillet			5	11	11	9	303.45	CT	CC	TT	TT	AA	CC	CT	GG	CT	AA	TT	TT	AG	AG	AA	CT	CC	GG	CC	CC	CT	CC	GG	TT	CC	AG	AA	CC	AA	AA	AC	AA	TT	CT	CC	CC	AA	TT	CC	CT	AA	CC
Rambouillet			5	11	11	9	307.99	TT	CC	TT	CT	AG	AC	CT	GG	CT	AA	CT	TT	AG	AG	AG	CT	CC	GG	CC	CC	CT	CT	GG	CT	CC	GG	AG	CC	AG	AA	CC	AG	CT	TT	CC	CC	AA	TT	CC	TT	GG	CC
Rambouillet			5	7	7	7	232.24	TT	CT	TT	TT	AG	AA	CT	GG	CC	AA	CT	TT	GG	GG	AG	TT	CC	GG	CC	CT	??	CT	GG	CT	CC	AG	AG	CC	GG	GG	CC	AG	CT	TT	CC	CC	AG	TT	CT	CT	AG	AC
Rambouillet			4	7	7	6	214.1	CT	CC	CT	TT	AA	AC	CT	GG	CT	AC	CC	TT	AA	AA	GG	CC	CC	GG	CC	CT	CT	CC	GG	TT	CC	AG	AA	CC	AA	AG	CC	AG	CT	TT	CT	CC	AA	CT	TT	TT	AG	CC
Rambouillet			5	7	7	6	224.53	CT	CC	TT	CT	AA	AC	CC	GG	TT	AA	TT	TT	AG	AG	AG	CT	CT	GG	CC	CC	CC	CT	GG	TT	CC	GG	AA	CC	AA	GG	AC	GG	CC	TT	CT	CC	AA	TT	CC	CT	GG	AC
Rambouillet	5.574264203	5.574264203	4	6	6	6	236.32	TT	CC	CT	TT	AA	??	CT	GG	TT	CC	CT	TT	GG	AG	GG	CC	CC	GG	CC	CT	CT	CT	GG	TT	CC	AG	AA	CC	AA	AG	AC	AG	CT	TT	CC	CC	AA	TT	CT	CT	GG	CC
Rambouillet	3.561943874	3.561943874	2	3	2	1	44	CC	CC	CC	CT	AA	CC	CT	GG	??	AA	CC	TT	AA	AG	GG	CT	CC	GG	CC	CT	CT	CT	GG	TT	AC	GG	AA	CC	GG	GG	AC	AG	CC	TT	CT	CT	AA	TT	CT	TT	AG	AC
Rambouillet			5	10	10	8.5	339.29	CT	CC	TT	CT	AA	AC	TT	GG	TT	AC	CT	TT	GG	GG	AG	TT	CC	GG	CC	CC	CT	CT	GT	TT	CC	GG	AA	CC	GG	GG	AC	AG	CT	TT	CC	CC	AA	TT	CC	TT	AG	AA
Rambouillet			5	8	7	6.5	239.04	TT	CC	TT	CC	AG	AC	TT	GG	TT	AC	CC	TT	AG	AG	AG	TT	CC	GG	CC	CT	CC	TT	GT	TT	CC	AG	AG	CC	GG	GG	CC	GG	CT	TT	CC	CC	AA	TT	CC	CT	AA	CC
Rambouillet	2.113620808		2	3	3	2.5	60.33	CT	CC	CT	TT	AA	CC	CT	AG	CT	AA	CC	TT	AA	AA	AG	CT	CC	GG	CC	CT	CC	CT	GG	TT	CC	GG	AA	CC	AG	GG	CC	AG	CT	CT	CC	CC	AA	CT	CT	??	GG	AC
Rambouillet	5.56605065	5.56605065	4	8	8	8	249.02	CT	CT	CT	CT	AA	CC	CC	GG	TT	AA	CC	TT	AA	AA	GG	CC	CT	GG	CC	CT	??	CT	GG	TT	CC	GG	AA	CC	GG	GG	AC	AG	CT	TT	CT	??	AG	TT	CT	TT	AG	AC
Rambouillet	2.521560575		0	0	0	0	0	TT	CC	TT	CT	AA	AA	CC	GG	TT	AC	CC	TT	GG	GG	GG	CC	CC	GG	CC	CC	CT	CC	GG	TT	CC	AG	AG	CC	AG	GG	AC	AG	CT	TT	CC	CC	AA	TT	CT	TT	AG	AC
Rambouillet			5	13	12	7	259.91	TT	CC	TT	CC	AA	AC	CT	GG	TT	AC	CC	TT	GG	GG	AG	CT	CC	GG	CC	TT	??	TT	GG	TT	CC	AG	AG	CC	AG	GG	AA	AG	CT	TT	CC	CC	AA	TT	CC	TT	GG	AC
Rambouillet	3.567419576	3.567419576	3	6	5	2	83.46	CT	CT	TT	TT	AA	CC	CT	GG	TT	AA	CC	TT	AG	GG	AG	CT	CT	GG	CC	CT	CT	CT	GG	TT	CC	AG	AG	CC	GG	AG	CC	GG	CC	TT	CT	CC	AG	TT	CC	CT	GG	AA
Rambouillet	3.561943874	3.561943874	3	4	4	4	147.87	CT	CT	TT	TT	AA	AC	CT	GG	TT	AA	CC	TT	GG	GG	AG	CT	CC	GG	CC	CC	CT	TT	GT	TT	CC	AG	AA	CC	AG	AG	CC	AA	TT	TT	CC	CC	AG	TT	CC	CT	GG	AC
Rambouillet			5	12	10	8	283.95	CT	CC	TT	TT	AG	AA	TT	GG	CC	AC	CT	TT	AG	AG	GG	CT	CC	GG	CC	CC	CT	CT	GG	TT	CC	AG	AA	CC	AG	GG	AC	AA	TT	CT	CC	CC	AG	CT	CT	TT	AG	AC
Rambouillet			5	8	8	6	224.53	CT	CC	TT	CT	AA	AA	TT	GG	TT	AC	CC	TT	GG	GG	AG	CT	CC	GG	CC	TT	CC	CT	GT	TT	CC	GG	AG	CC	AG	GG	AA	AG	CT	TT	CT	CC	AA	TT	CC	CT	GG	CC
Rambouillet	4.52019165	4.52019165	4	7	7	5	173.73	CT	CC	TT	TT	AA	AC	CT	GG	TT	AA	CT	TT	GG	GG	AG	CC	CC	GG	CC	CC	??	CC	GG	TT	CC	AG	AG	CC	AA	AG	AA	AG	TT	TT	CT	CC	AG	TT	CC	TT	GG	AA
Rambouillet			4	11	9	4.5	179.62	CT	CT	TT	TT	AA	AC	TT	GG	CT	AA	CC	TT	AG	AA	AA	CT	CT	GG	CC	CT	CC	TT	GG	TT	CC	AA	AA	CC	AG	AG	AC	AA	TT	TT	TT	CT	AG	TT	CC	TT	GG	CC
Rambouillet			5	8	8	7.5	261.72	TT	CC	TT	CT	??	AA	TT	GG	TT	AC	CT	TT	AG	AG	AG	CT	CC	GG	CC	TT	CT	CT	GT	TT	CC	AA	AG	CC	AG	GG	AC	AG	TT	CT	CC	CC	AG	TT	CT	CT	AA	CC
Rambouillet	3.542778919	3.542778919	2	3	3	3	85.28	CT	CC	TT	TT	AA	??	CC	GG	CT	AC	CT	CC	GG	GG	GG	TT	CC	GG	CC	CT	CT	CT	GG	TT	CC	AA	AG	CC	GG	GG	AC	GG	CC	TT	CC	CC	AG	CT	CT	CT	AA	CC
Rambouillet	2.590006845		0	0	0	0	0	TT	CC	TT	TT	AA	AA	CT	AG	TT	CC	CC	TT	AG	AA	GG	CC	CC	GG	CC	CT	CC	CT	GG	TT	CC	AG	AA	CC	GG	GG	CC	GG	CC	TT	CC	CC	AG	CT	CT	CT	AG	CC
Rambouillet	4.558521561	4.558521561	3	5	5	3	122.92	CT	CC	CT	CT	GG	AA	CC	GG	TT	AA	CC	TT	AG	GG	AG	TT	CC	GG	CC	CC	CC	CC	GG	TT	CC	AG	AA	CC	GG	GG	AC	AA	TT	CT	CT	CC	AG	CT	CC	CT	GG	CC
Rambouillet			5	8	8	5	166.47	CT	CC	TT	CT	AA	AA	TT	GG	CC	AC	TT	CT	GG	GG	GG	CT	CC	AG	CT	CC	??	TT	GT	TT	CC	GG	AA	CC	AG	AA	AC	AA	CT	TT	CC	CC	AA	TT	CC	CT	GG	CC
Rambouillet	3.542778919	3.542778919	2	3	3	1	35.83	TT	CC	CT	CT	AA	AC	CT	GG	CT	AC	CC	CT	AG	AG	AG	CT	CT	AG	CC	CC	??	CC	GG	TT	CC	AG	AG	CC	GG	AG	CC	AA	TT	CT	CC	CT	AA	CT	CC	CT	AA	CC
Rambouillet	5.571526352	5.571526352	5	12	12	9	296.65	CT	CC	TT	TT	AG	AA	TT	GG	CT	AA	CT	TT	AA	AA	AG	CC	CC	GG	CC	CT	CT	CT	GG	TT	CC	AA	AA	CC	GG	AG	CC	AG	TT	TT	CC	CC	AA	TT	CC	CT	AA	AC
Rambouillet			5	8	7	7	258.09	TT	CC	CT	TT	AG	AA	CC	GG	TT	AA	CC	TT	AA	AG	AA	TT	CC	GG	CC	CC	CC	CT	GG	CT	CC	AA	AA	CC	GG	AG	AC	AG	CT	TT	CC	CC	AG	CT	CC	CT	AG	AA
Rambouillet	3.474332649	3.474332649	3	5	5	3	112.04	CT	CC	TT	CT	AA	CC	CT	AG	CT	AC	CC	CC	AG	GG	GG	TT	CT	GG	CC	CC	??	CC	GG	TT	CC	AG	AG	CC	GG	GG	CC	AG	CT	TT	CC	CC	AG	CC	CT	TT	GG	AC
Rambouillet	1.697467488		1	2	1	1	34.93	TT	CC	TT	TT	AA	AC	CT	GG	TT	AC	CC	TT	GG	GG	AG	CT	CT	GG	CC	CT	CC	CT	GG	TT	CC	AG	AG	CC	AG	GG	CC	AG	CT	TT	CC	CC	AG	TT	CC	CT	GG	CC
Polypay	3.997262149	3.997262149	4	11	7	6	190.51	CT	CC	TT	CC	AA	CC	CT	AG	CC	AC	TT	TT	GG	GG	AA	CT	CT	AG	CC	CC	CT	CT	GG	TT	CC	GG	GG	CC	GG	AG	CC	AA	TT	TT	TT	??	AG	TT	CC	CC	AG	CC
Polypay	4.966461328	4.966461328	4	8	8	7.5	249.02	TT	CC	TT	CT	AA	AA	CT	AG	CC	CC	CC	CT	AG	GG	GG	TT	CC	GG	CC	TT	CC	TT	GG	TT	AC	GG	AG	CC	AG	AG	AC	AG	CT	TT	CC	CT	AA	TT	CC	TT	AG	AC
Polypay			6	12	9	8.5	348.81	CC	CC	TT	TT	AA	AA	CT	GG	CT	AC	CT	TT	AA	GG	AG	CT	CC	GG	CC	CC	CC	CC	GT	TT	AC	GG	AG	CT	GG	AG	CC	AG	CC	TT	CT	CT	AG	TT	CC	TT	AG	CC
Rambouillet	3.151266256		3	3	2	0.5	19.05	TT	CC	TT	TT	AA	CC	CT	GG	CT	AA	CC	TT	GG	GG	GG	CT	CC	GG	CC	CC	CT	TT	GT	CT	CC	GG	AG	CC	AA	AG	AC	AG	TT	TT	CC	CC	GG	TT	CC	TT	GG	CC
Rambouillet	3.069130732		3	5	5	1	36.74	CT	CC	CT	CT	AA	AC	CT	GG	TT	AC	TT	CT	AG	AA	GG	CT	CC	GG	CC	TT	CC	TT	GG	CT	CC	AA	AA	CC	AG	GG	CC	AG	TT	CC	CC	CC	GG	TT	TT	TT	AG	CC
Rambouillet			5	9	9	7	230.88	CT	CC	CT	TT	AA	AA	CT	GG	CT	AA	CC	TT	AA	AA	AG	CT	CC	GG	CC	TT	CC	CC	GG	TT	CC	AA	AA	CC	AA	AG	CC	AA	TT	CT	CT	CC	AA	TT	CT	TT	AG	CC
Rambouillet	5.571526352	5.571526352	5	9	9	7	263.99	TT	CT	TT	TT	AA	AC	TT	GG	CT	AA	CC	TT	AG	AG	AG	CC	CC	GG	CC	CC	CC	TT	GT	CT	CC	AG	GG	CC	AG	AG	CC	AG	TT	CT	CC	CC	AG	TT	CC	TT	GG	AA
Polypay	7.559206023	7.559206023	6	16	15	11	382.38	CT	CC	TT	CC	AA	CC	CT	GG	CT	AC	TT	TT	GG	AA	GG	CT	CC	GG	CC	TT	??	CT	GT	CC	CC	GG	AG	CC	GG	AG	CC	AG	CT	TT	CT	CT	AA	CT	CC	TT	GG	CC
Polypay	7.531827515	7.531827515	7	15	14	10	327.49	TT	CC	TT	CT	AA	AC	TT	GG	CT	CC	CC	CT	AA	GG	AG	TT	CC	GG	??	CT	CC	CT	GG	CT	AC	GG	AG	CT	GG	AG	AC	GG	CC	CT	CT	CT	AA	CT	CC	TT	GG	CC
Polypay	6.943189596	6.943189596	5	11	11	9	328.85	TT	CC	TT	TT	AA	AA	CT	GG	CT	AC	CC	TT	AG	AG	AG	CT	CT	GG	CT	TT	CT	TT	GG	CT	CC	GG	AG	CC	GG	AG	CC	AA	CT	TT	TT	CC	AA	CC	CC	TT	AG	AC
Polypay	7.531827515	7.531827515	7	13	13	8.5	351.99	TT	CC	TT	CT	AA	CC	CT	GG	TT	AC	CT	TT	GG	AG	AG	TT	CC	GG	CC	TT	CC	CT	GT	CT	CC	GG	AG	CC	AG	AA	CC	AG	CT	TT	CT	CT	AA	CT	CT	TT	GG	AC
Polypay	3.980835044	3.980835044	3	7	7	5	166.92	CC	CC	TT	CC	AA	AC	TT	AA	TT	AA	CT	TT	AA	AA	AA	TT	CT	AG	CC	CC	CC	CC	GG	CT	CC	GG	AG	CC	AG	AG	AC	AA	CT	TT	CT	TT	AG	CT	CC	TT	GG	CC
Polypay	6.880219028	6.880219028	6	10	10	9	340.19	CT	CC	TT	TT	AA	AA	TT	AG	TT	AC	TT	CT	GG	AG	GG	TT	CC	GG	CC	CC	CT	CT	GG	TT	CC	GG	AA	CT	AG	AA	CC	AA	CT	TT	TT	CT	AA	TT	CC	CT	GG	CC
Polypay	4.711841205	4.711841205	3	5	5	4	163.75	TT	CC	TT	TT	AA	AC	CC	GG	CC	AA	CC	TT	AA	AA	AG	CT	CC	AG	CC	TT	CT	CT	GG	CT	CC	GG	GG	CC	GG	GG	CC	AG	CT	TT	CT	CC	AG	CC	CC	??	AG	CC
Polypay	7.520876112	7.520876112	5	12	11	7	291.66	CT	CC	TT	TT	AA	AA	TT	GG	CT	CC	CC	TT	GG	GG	AA	TT	CT	GG	CC	CT	CT	TT	GG	TT	CC	AG	GG	CC	GG	AA	CC	AA	CC	CC	CT	CT	AG	CT	CC	TT	GG	AC
Polypay	6.020533881	6.020533881	6	12	12	8.5	340.65	CC	CC	TT	CT	AA	??	CT	GG	CT	AC	CT	CT	GG	AG	AG	CT	CC	GG	CC	CT	??	CC	GT	CT	CC	GG	AG	CC	AG	GG	CC	AA	TT	TT	TT	CT	AA	TT	CT	CT	AG	CC
Polypay	7.030800821	7.030800821	7	15	14	8	327.49	TT	CC	TT	CC	AA	AC	TT	GG	CC	CC	CT	TT	AG	AG	AG	CT	CT	GG	CC	CT	CT	CT	GG	TT	CC	AG	AG	CC	GG	AA	CC	AG	CC	CC	CC	CT	AA	CT	CC	TT	GG	CC
Polypay	5.004791239	5.004791239	4	11	6	6	213.64	CT	CC	CT	CC	AA	AA	CT	AG	CT	AC	CC	CT	AG	GG	GG	CC	??	AG	CC	TT	??	TT	GT	TT	CC	GG	AG	CC	AG	AG	CC	AA	CT	TT	CC	CC	AA	CT	CT	TT	AA	AC
Polypay	7.44421629	7.44421629	7	16	15	11	395.53	TT	CC	TT	CC	AA	AA	CC	GG	TT	AC	CC	CT	AG	AG	AA	CC	CC	GG	CC	CT	CC	CC	GG	CC	CC	GG	GG	CC	AG	AG	CC	AA	CT	TT	CC	CT	AA	CT	CC	TT	AG	CC
Polypay	5.571526352	5.571526352	4	5	5	3.5	125.19	CT	CC	CT	CT	AA	AA	TT	GG	CT	AC	CT	TT	AG	GG	AG	TT	CC	GG	CC	CT	CT	TT	GG	CT	AC	AG	AG	CC	GG	AA	CC	AA	CT	CT	CC	CC	AA	CT	CC	TT	GG	CC
Polypay	6.527036277	6.527036277	6	12	10	8.5	312.53	CT	CC	CC	CT	AA	AA	TT	GG	CT	CC	CC	TT	GG	GG	GG	CT	CC	GG	CC	TT	CT	TT	GG	TT	CC	GG	AG	CC	AG	AA	CC	AA	CT	TT	CC	CT	AA	TT	CT	TT	GG	AC
Polypay			6	12	12	12	395.99	TT	CC	TT	CT	AA	AA	TT	GG	CT	AC	TT	TT	AG	AG	AG	TT	CC	AG	CC	TT	CC	CT	GG	TT	CC	AG	AG	CC	AG	AG	AC	AG	CT	TT	CC	CC	AA	CC	CT	TT	GG	AC
Polypay	2.669404517		1	2	2	1	37.65	CT	CC	CT	CT	AA	??	CT	AG	CT	AA	CC	CT	AG	AG	AG	CT	CC	GG	CC	CT	CT	CC	TT	TT	AC	GG	AG	CC	GG	AA	CC	AG	CC	TT	CC	CT	AG	TT	CC	TT	AG	CC
Polypay	3.197809719		2	5	4	3	105.23	TT	CC	TT	CT	AA	??	CT	GG	CT	AC	CC	TT	GG	GG	GG	CC	CT	GG	CC	CC	CC	CT	GG	CT	CC	GG	AA	CT	AA	AG	CC	AG	CC	TT	CT	CT	AA	TT	CC	TT	AG	CC
Polypay			6	13	13	9.5	361.97	TT	CC	TT	CT	AA	AA	TT	GG	CT	AA	TT	TT	AG	GG	AA	CT	CC	AG	CC	TT	CC	TT	GG	TT	CC	GG	AG	CC	GG	AG	CC	AA	CT	TT	CT	CT	AA	CT	CT	TT	AG	AC
Polypay	3.594798084	3.594798084	3	6	6	3	109.77	TT	CC	CT	CC	AA	AA	TT	GG	CT	AC	CT	TT	GG	GG	AG	CC	CC	GG	CC	CT	CC	CT	GG	TT	CC	GG	AG	CC	AG	AG	AC	AA	CT	TT	CT	CT	AA	CT	CT	CT	AG	AA
Polypay	6.464065708	6.464065708	6	14	11	9	332.03	CT	CT	CT	TT	AA	AC	CC	GG	CC	CC	CC	TT	AA	AG	GG	TT	CC	GG	CT	CC	TT	CT	GT	CT	AC	GG	AA	CC	GG	AA	CC	AG	CT	TT	CC	CC	AA	TT	CC	TT	AG	CC
Polypay	3.534565366	3.534565366	3	5	5	5	171	TT	CC	CT	CC	AA	AA	CC	GG	CT	AC	CC	CT	AG	GG	GG	CT	CC	GG	CC	CT	CC	CT	GG	TT	AA	GG	AA	CC	AG	GG	CC	AA	CT	CT	CT	CC	AA	CC	CC	TT	AG	CC
Polypay			6	10	10	10	371.49	CT	CC	TT	CT	AA	AA	TT	GG	TT	AC	TT	TT	GG	GG	AA	TT	CC	GG	CC	CT	CC	TT	GG	TT	CC	GG	GG	CT	GG	AA	CC	AA	CT	TT	CT	CC	AA	CT	CC	TT	GG	CC
Polypay	4.087611225	4.087611225	4	7	6	5	139.71	TT	CC	TT	TT	AA	AA	CT	GG	CC	CC	CC	TT	AA	GG	AG	CC	CC	GG	CC	TT	CC	CT	GG	TT	AC	AG	AA	CC	AA	GG	AC	AG	CC	TT	CT	CC	AG	CT	CC	TT	GG	CC
Polypay	4.558521561	4.558521561	2	4	2	1	39.46	TT	CT	CT	CT	AA	AC	CT	GG	CC	CC	TT	TT	AA	AG	AG	TT	CC	GG	CC	CC	CC	CT	GT	CT	AC	GG	AA	CC	GG	AA	CC	AA	CT	TT	CC	CC	AA	TT	CC	TT	GG	CC
Polypay	2.981519507		2	4	3	3	100.24	CT	CC	TT	CT	AA	AC	CT	GG	CT	AA	CT	TT	GG	AG	GG	CT	CC	GG	CC	CT	CT	CT	GG	TT	AC	AG	AG	CC	AG	AG	AC	AG	CC	TT	CT	CC	AA	TT	CC	TT	GG	CC
Polypay	6.587268994	6.587268994	6	14	14	13	421.16	TT	CC	TT	TT	AA	AC	TT	GG	CT	AA	CC	TT	AG	GG	AA	TT	CC	GG	CC	CT	CC	TT	GG	CT	CC	GG	AG	CC	GG	AG	CC	AG	CC	TT	CT	CC	AA	CT	CT	TT	GG	AC
Polypay	4.569472964	4.569472964	3	8	6	6	216.82	TT	CT	CT	CT	AA	CC	CC	GG	CC	AC	CT	TT	AG	AG	AG	CT	CC	AG	CC	CC	CT	CC	GT	TT	AC	AG	AG	CC	AG	AG	CC	AA	TT	TT	CT	CC	AA	CT	CC	TT	GG	CC
Polypay	4.558521561	4.558521561	3	5	3	2	76.66	TT	CC	TT	TT	AA	??	CT	GG	CC	AA	TT	CT	GG	GG	GG	CT	CC	AG	CC	CC	CC	CC	GG	TT	CC	GG	AA	CC	AG	GG	CC	AG	CC	CT	CT	CT	AG	CT	CC	TT	GG	CC
Polypay	3.02532512		2	6	4	0	0	CT	CC	TT	CT	AA	AA	TT	AG	CT	AA	CC	TT	GG	AG	GG	CC	CT	AG	CC	CT	CC	TT	GG	CT	CC	GG	AG	CC	AG	AG	AA	AG	CC	TT	CT	CC	AG	CT	CC	TT	GG	CC
Polypay	5.136208077	5.136208077	4	8	7	5.5	192.78	CT	CC	CT	TT	AA	AA	CT	GG	TT	AC	CT	TT	AG	GG	AG	CC	CC	AG	CC	CC	CC	CC	GG	CT	AC	GG	AA	CC	GG	AG	CC	AG	CT	TT	CT	CC	AA	TT	CC	TT	GG	AC
Polypay	3.219712526		3	7	5	4	130.63	CT	CC	TT	CC	AA	AA	CC	GG	CT	AC	CC	TT	AG	GG	GG	CT	CT	AG	CC	CT	CC	CC	GG	TT	CC	AA	AG	CC	AA	AG	AC	AG	CT	TT	CC	CC	GG	CC	CC	TT	GG	AC
Polypay	3.403148528	3.403148528	3	6	4	2.5	77.56	CT	CC	CT	TT	AA	AA	TT	GG	CT	AC	CC	TT	AA	AA	AG	TT	CC	AG	CC	CT	CC	CT	GG	CT	CC	GG	AA	CC	AG	AG	CC	AA	CC	TT	CT	CT	AA	CT	CC	TT	AG	AC
Polypay	2.559890486		0	0	0	0	0	TT	CC	TT	TT	AA	AA	CC	AG	CC	AC	CC	CT	GG	AG	GG	TT	CT	AG	CC	CT	TT	TT	GT	TT	AC	GG	AA	CC	AG	AG	CC	AG	CT	CT	TT	CC	AA	CT	CT	CT	GG	CC
Polypay			5	12	12	9	281.23	TT	CC	TT	CT	AA	AA	TT	AG	CT	AA	CT	TT	GG	AG	AG	CT	CT	AG	CC	CT	CC	CT	GG	TT	CC	AG	AG	CC	AA	AA	AC	AG	CC	TT	CC	CC	AG	TT	CC	TT	GG	AC
Polypay	2.81724846		2	3	3	2	53.52	TT	CC	TT	CC	AA	AA	TT	GG	CT	AC	CC	CT	AG	GG	GG	CT	CT	AG	??	CC	CT	CC	GG	CT	AC	GG	GG	CC	GG	AG	AC	AG	CT	TT	CT	CC	AG	CT	CC	CT	GG	CC
Polypay	3.493497604	3.493497604	3	6	4	3	119.75	TT	CC	TT	CT	AA	CC	CT	GG	CC	AA	CT	TT	GG	GG	GG	CT	CC	AG	CC	CC	CT	CT	GG	TT	CC	GG	AA	CC	AG	GG	CC	AA	CC	TT	CC	CC	AA	CT	CC	TT	GG	AC
Polypay	3.564681725	3.564681725	2	4	4	3	89.81	TT	CC	TT	TT	AA	AC	CT	GG	CC	CC	CT	TT	AG	AA	GG	CT	CC	GG	CC	CT	CT	CT	GT	TT	CC	GG	AG	CC	AG	GG	CC	AG	CC	TT	CC	CC	AA	CT	CC	TT	GG	AC
Polypay	2.978781656		2	3	3	3	111.13	TT	CC	TT	CT	AA	??	CT	GG	CC	AC	CT	CT	GG	GG	GG	CT	CT	GG	CC	CC	CT	CT	GG	CT	CC	GG	AA	CC	AA	AG	CC	AG	CT	TT	CC	CT	AA	CC	CC	TT	AG	CC
Polypay			5	9	8	8	327.95	CT	CC	TT	CC	AA	AC	CC	GG	CT	AC	CT	TT	AA	GG	AG	CT	CT	GG	CC	TT	CC	CT	GG	CT	CC	GG	GG	CC	GG	AG	AC	AG	CC	TT	CT	CT	AA	CT	CC	TT	AG	AC
Polypay	4.514715948	4.514715948	4	10	10	9	301.19	CT	CT	TT	CT	AA	AA	TT	GG	CC	AC	CT	TT	AG	AA	AG	CT	CT	AA	CC	CC	CC	CT	GG	TT	CC	GG	GG	CC	AG	AG	AC	GG	CC	TT	TT	CC	AG	CT	CC	TT	GG	CC
Polypay	2.592744695		2	3	2	1	29.03	CT	CC	TT	TT	AA	AA	CC	GG	TT	CC	CC	TT	GG	AG	AG	CT	CT	GG	CC	CT	CC	CT	GG	TT	CC	GG	AG	CC	AG	GG	AC	AA	CT	TT	CT	CT	AG	CT	CC	??	GG	CC
Polypay	4.561259411	4.561259411	4	11	8	6.5	203.21	TT	CC	TT	TT	AA	AA	CC	GG	TT	AA	CT	CT	GG	AA	GG	TT	CC	GG	CC	CT	CC	TT	GT	TT	AC	GG	AG	CC	AG	AA	CC	GG	CC	CT	CC	CC	AA	CT	CT	TT	GG	CC
Polypay	3.493497604	3.493497604	3	7	5	4	121.11	CT	CC	CT	CT	AA	AA	CC	GG	TT	CC	CC	CT	GG	GG	GG	CT	CC	GG	CC	CT	CC	CC	GG	TT	AC	GG	AA	CC	AG	AG	AC	AG	CC	TT	CT	CC	AA	TT	CC	??	GG	CC
Rambouillet	4.566735113	4.566735113	3	6	6	0	0	CT	CC	TT	CT	AA	AA	TT	GG	TT	AA	CT	TT	GG	GG	AG	TT	CC	GG	CC	CC	CC	TT	GG	TT	CC	AG	AA	CC	GG	GG	AC	AG	CC	TT	CC	CC	AA	TT	CT	CT	GG	AA
Rambouillet	5.557837098	5.557837098	4	9	9	7	215.91	CT	CC	TT	TT	AA	AC	CC	AG	CT	AA	CT	CC	GG	GG	GG	TT	CC	GG	CC	CT	CC	TT	GG	TT	CC	AA	AA	CC	AG	GG	AC	AG	CT	TT	CC	CC	AG	CT	CT	CT	AA	CC
Rambouillet			5	10	10	9	307.08	CT	CT	TT	CC	AA	AC	TT	GG	TT	AA	CC	TT	GG	GG	AG	CT	CC	GG	CC	CT	CC	CT	TT	TT	CC	GG	GG	CC	GG	AG	CC	AG	CT	TT	CC	CC	AA	TT	CC	TT	GG	AC
Rambouillet	4.465434634	4.465434634	3	8	6	5	169.64	CT	CC	TT	TT	AA	CC	TT	GG	CT	AA	CC	CT	GG	AG	GG	TT	CC	GG	CC	CC	CC	TT	GG	TT	CC	AG	AA	CC	GG	AG	CC	AG	CT	TT	CC	CC	AA	CT	CC	TT	AG	AC
Rambouillet	3.047227926		2	3	3	2	86.64	CC	CC	TT	CT	AA	CC	CT	GG	TT	AC	CT	TT	AG	AG	AG	CT	CC	GG	CC	CT	??	CT	GG	TT	CC	AG	AA	CC	AG	GG	AA	AA	CT	TT	CT	CC	AA	TT	CT	CC	AG	AC
Rambouillet			6	10	10	8	282.13	TT	CC	TT	CT	??	AC	TT	GG	CT	AA	CT	TT	GG	AG	AG	CT	CC	GG	CC	CC	CC	TT	GT	TT	CC	GG	AG	CC	GG	AG	AC	AG	CT	TT	CC	CC	AA	TT	CC	TT	AA	AC
Rambouillet	3.980835044	3.980835044	4	7	4	4	132.45	CT	CC	TT	TT	AA	AA	TT	GG	CT	AA	CT	CT	AG	GG	GG	CT	CC	GG	CC	CT	CC	TT	GG	TT	CC	GG	AA	CC	AG	AA	AC	AG	CT	TT	CC	CC	GG	CT	CT	TT	AG	CC
Rambouillet			4	6	6	5.5	190.96	TT	CC	CT	TT	AA	AA	CT	GG	TT	AC	CC	TT	AA	AA	GG	CC	CC	GG	CC	CT	CT	CT	GG	CT	CC	AA	AA	CC	AG	AG	CC	AG	CT	CT	CC	CC	AG	TT	TT	TT	AG	CC
Rambouillet	3.030800821		1	1	1	1	40.37	CC	CC	CT	TT	AA	CC	CC	GG	CT	AA	CC	TT	AA	AA	GG	CC	CC	GG	CC	CT	CC	CC	GG	TT	CC	AG	AA	CC	AG	GG	CC	AA	CT	CT	TT	CC	AA	CT	CC	TT	AG	AC
Rambouillet	4.479123888	4.479123888	4	7	6	6.5	225.89	TT	CT	TT	TT	AG	AA	CT	GG	CT	AC	CC	TT	AG	AG	AA	TT	CC	GG	CC	CT	CC	CC	GG	TT	CC	AA	AG	CC	AG	AG	CC	AA	TT	CT	TT	CC	AA	TT	CT	TT	AG	CC
Rambouillet			4	9	8	7	239.95	TT	CC	TT	TT	AG	AC	CT	GG	CT	AC	TT	TT	AG	AG	AA	CT	CC	GG	CC	CT	CC	CC	GG	TT	CC	AA	AA	CC	AG	GG	AC	AG	CT	TT	CC	CC	AA	TT	CT	CT	AG	AC
Rambouillet	6.579055441	6.579055441	5	9	8	8	312.07	CT	CC	CT	CT	AA	AA	CT	GG	CT	AC	CT	CT	AG	AG	GG	CT	CC	GG	CC	TT	CC	CC	GG	TT	CC	AA	GG	CC	AG	AG	CC	AA	TT	TT	CT	CC	AG	TT	CT	TT	AG	CC
Rambouillet			5	11	11	9	339.74	CT	CT	TT	CT	AG	AC	CC	GG	CC	AA	CC	TT	GG	GG	AG	CT	CC	GG	CC	CT	CT	CT	GG	TT	CC	GG	AG	CC	AG	AG	AC	AA	TT	CT	CC	CC	AG	CC	CC	TT	AA	AC
Rambouillet	4.539356605	4.539356605	4	7	6	4	127.46	CC	CT	TT	CT	AA	CC	TT	GG	CT	AC	CT	CT	GG	GG	GG	TT	CT	GG	CC	CC	CC	CC	GG	CT	CC	AG	AG	CC	AG	AA	CC	AA	TT	TT	CT	CC	AG	TT	TT	CT	AA	AC
Rambouillet	3.126625599		2	3	3	2	82.55	CT	CT	TT	TT	AA	CC	TT	GG	CT	AC	CT	TT	AG	AG	GG	CT	CC	GG	CC	CC	CC	CT	GT	TT	CC	AG	AA	CC	AG	GG	CC	AG	CC	CT	CC	CC	GG	TT	CT	CT	AG	AC
Rambouillet			6	11	11	11	380.56	TT	CC	TT	TT	AA	??	TT	GG	CT	AA	CT	TT	AG	AG	AG	CC	CC	GG	CC	CC	CC	CT	GT	TT	CC	AA	AG	CC	AG	AA	AC	AA	TT	CT	CC	CC	AG	TT	CT	CT	GG	CC
Rambouillet	5.555099247	5.555099247	5	6	6	6	219.54	TT	CC	TT	CC	AG	??	TT	GG	CT	CC	CC	TT	GG	GG	AG	CT	CC	GG	CC	CT	CT	CC	GG	TT	CC	AG	AA	CC	GG	AG	AC	AG	CT	TT	CC	CC	AA	TT	CT	TT	AG	AC
Rambouillet	4.536618754	4.536618754	3	4	4	3	138.35	CC	CC	TT	CT	AA	AC	TT	GG	TT	AA	CC	TT	GG	GG	GG	CT	CC	GG	CC	CC	CC	CC	GG	TT	CC	AG	AG	CC	AG	AA	CC	AG	CT	TT	CT	CC	AA	CT	CC	CT	GG	AA
Rambouillet			4	7	6	6	232.24	TT	CC	TT	TT	AA	AA	CT	GG	CT	AC	CC	CT	GG	GG	GG	CT	CC	GG	CC	CC	CT	TT	GG	TT	CC	AA	AA	CC	GG	GG	CC	AA	CT	TT	CC	CC	AG	TT	TT	TT	AG	CC
Polypay	3.857631759	3.857631759	2	3	3	2	69.85	TT	CC	TT	TT	AA	AA	CT	GG	CC	AC	CC	CT	AG	AG	GG	CT	CC	AG	CT	CT	CT	CT	GT	TT	AC	GG	GG	CC	GG	AG	CC	AG	CT	TT	CC	CC	AA	TT	CC	TT	AG	AC
Rambouillet			4	7	7	6	240.4	CT	CC	TT	TT	AA	AA	CC	AG	CC	??	CC	CT	AG	GG	GG	CT	CC	GG	CC	CC	CC	CT	GG	TT	CC	AG	AA	CC	GG	GG	CC	AG	CT	TT	CC	CC	AG	CT	CT	TT	GG	AC
Rambouillet			5	9	7	6.5	249.48	TT	CC	TT	CT	AA	CC	CT	GG	TT	AC	CT	TT	GG	GG	GG	CC	CC	GG	CC	CC	CC	TT	GT	TT	CC	AG	AG	CC	AA	AG	CC	AA	TT	CC	CC	CC	AG	TT	CC	TT	AG	AC
Rambouillet	3.531827515	3.531827515	1	2	2	2	68.95	TT	CC	TT	CT	AA	CC	CT	GG	TT	AA	CC	CT	GG	AG	AG	CT	CT	GG	CC	CT	CC	CC	GG	TT	CC	AG	AG	CC	GG	AA	CC	AG	CT	TT	TT	CC	AG	TT	CT	CT	AG	CC
Suffolk	7.531827515	7.531827515	6	10	10	9	323.41	CT	TT	TT	CT	AA	AC	CT	AG	CT	CC	CC	TT	AA	AG	AG	CC	CC	GG	CC	CT	??	CC	GG	TT	CC	GG	AA	CC	AG	AG	AC	AA	TT	CT	CC	CC	AA	TT	CC	CT	AA	CC
Suffolk			4	8	6	5	169.19	TT	CC	TT	CC	AA	AA	TT	AG	TT	AA	CC	TT	AA	AG	AA	CT	CT	AG	CC	CC	CT	CC	GG	TT	CC	AG	AA	CC	GG	AA	CC	AA	TT	TT	CC	CC	AA	TT	CC	TT	GG	CC
Suffolk	6.743326489	6.743326489	6	10	9	5	161.48	TT	CT	TT	CT	AA	AA	CT	AG	CT	AA	CC	TT	AA	AA	AG	CT	CC	GG	CC	CT	CT	CT	GG	TT	CC	AG	AA	CC	AA	AG	CC	AA	TT	CT	CT	CC	AA	TT	CT	CT	AG	AC
Suffolk			5	9	7	5.5	224.07	CT	CC	TT	TT	AA	AC	CC	GG	CC	AA	TT	TT	AA	AG	AG	CC	CC	GG	CC	CC	CT	CC	GG	CT	CC	AG	AA	CT	GG	AG	CC	AG	TT	CC	CT	CT	AA	TT	CC	TT	AG	CC
Rambouillet	2.483230664		2	2	2	2	58.97	CC	CC	CT	TT	AA	CC	CC	GG	CC	AA	CC	TT	AA	GG	GG	TT	CC	GG	CC	CC	CC	CT	GG	TT	CC	AG	AG	CC	AG	AA	AC	AG	CT	CT	CT	CC	AG	TT	CT	CT	GG	CC
Rambouillet	2.527036277		0	0	0	0	0	TT	CC	TT	TT	AA	AA	CT	AG	CT	AC	CC	CT	AG	GG	AG	CT	CT	AG	CC	CT	CC	TT	GT	TT	CC	AG	AG	CC	AG	AA	AC	AG	CT	TT	CC	CC	AG	TT	TT	CT	AG	CC
Suffolk	4.470910335	4.470910335	2	3	3	0	0	CT	CC	CT	CT	AA	CC	CT	GG	CT	AC	CC	CT	AA	AG	AG	CT	CT	GG	CC	CT	CC	CT	GG	TT	CC	AA	AA	CT	AG	GG	AC	AA	TT	CT	CC	CC	AA	TT	CC	CT	AG	CC
Suffolk	3.72073922	3.72073922	3	5	5	4	145.15	TT	CC	CT	TT	AA	AA	CT	AG	CT	AC	TT	TT	AG	AG	AA	CC	CC	GG	CC	CC	CC	CT	GG	TT	CC	AG	AA	CT	GG	GG	CC	AA	CT	TT	CC	CC	AA	TT	CT	CC	GG	AC
Suffolk			6	8	7	5	214.55	CT	CT	TT	TT	AA	AA	CT	AG	CT	CC	CT	CT	AA	GG	AA	CT	CC	GG	CC	CT	??	CT	GG	TT	CC	AG	AA	CC	GG	AG	CC	AA	TT	TT	CT	CC	AA	CC	CC	CC	GG	AC
Suffolk	4.528405202	4.528405202	4	4	4	4	187.33	TT	CC	TT	TT	AA	AA	CC	AG	CT	AC	CT	TT	AG	AG	AG	CT	CC	GG	CC	CC	CT	CT	GG	TT	CC	AA	AA	CC	GG	AG	CC	AA	TT	TT	CT	CT	AA	CT	CC	CT	GG	CC
Suffolk	2.562628337		0	0	0	0	0	CT	CT	TT	CC	AG	AA	TT	GG	CC	AC	CC	TT	AA	AG	AA	CT	CC	AG	CC	CC	CT	CC	GG	TT	CC	GG	AA	CC	GG	AA	AC	AA	TT	TT	CC	CC	AA	TT	CC	CT	GG	AC
Suffolk			5	9	9	7	222.26	CT	CT	TT	CT	AG	AC	CT	GG	CC	CC	CC	TT	AG	AA	AA	CC	CT	GG	CC	CC	CC	CT	GG	TT	CC	GG	AA	CC	GG	AG	CC	AA	TT	TT	CC	CT	AA	TT	CC	TT	GG	CC
Suffolk			5	7	5	5	213.19	CT	CC	CT	TT	AG	??	CC	AG	??	CC	CT	TT	AA	GG	AA	CC	CC	GG	CC	CC	??	TT	GG	TT	CC	AG	AA	CT	GG	AG	CC	AA	TT	TT	CC	CT	AA	TT	CC	CT	GG	CC
Suffolk	2.647501711		2	3	3	3	97.98	TT	CC	CT	TT	AA	AC	CT	AG	CT	AC	CC	TT	AA	GG	AA	CC	CC	GG	CC	CT	CT	CT	GG	TT	CC	AA	AA	CT	GG	GG	CC	AA	CT	TT	CC	??	AA	TT	CC	TT	GG	CC
Suffolk			4	8	8	6	224.53	TT	CC	TT	CT	AA	??	CT	AG	CT	CC	CC	TT	AA	AG	AA	CT	CC	GG	CC	CC	CT	CC	GG	TT	CC	AG	AA	CC	AG	GG	CC	AA	TT	TT	CT	CC	AA	TT	CC	CC	AG	CC
Suffolk			4	6	6	5	193.68	TT	CC	CT	CT	AA	AA	CC	AG	CT	AC	CT	TT	AA	AA	AG	CC	CC	AG	CC	CC	CC	CC	GG	TT	CC	AG	AA	CC	GG	AA	CC	AA	TT	TT	CT	??	AA	CT	CC	TT	GG	CC
Suffolk			5	9	9	7	286.67	CT	CC	TT	CC	AG	AC	CT	AG	CT	AA	CC	TT	AG	GG	AG	CT	CC	AG	CC	CC	CT	CC	GG	TT	CC	GG	AA	CT	GG	AA	CC	AA	TT	TT	CC	CT	AA	CT	CC	TT	GG	AC
Suffolk			4	5	5	5	172.82	CT	CC	TT	TT	AA	AC	CC	GG	CC	AA	CT	TT	AA	GG	AG	CC	CC	GG	CC	CT	CC	TT	GG	TT	CC	AA	AA	CT	AG	AG	CC	AA	TT	CT	CC	TT	AA	TT	CC	CT	GG	CC
Suffolk	2.614647502		1	2	2	1	39.01	TT	CC	CC	CC	AA	AA	CT	AG	CC	AA	CT	TT	AA	AG	AG	CC	CC	GG	CC	CC	CT	CC	GG	TT	CC	AG	AA	CC	AG	AG	AC	AA	TT	TT	CT	CC	AA	CT	CC	CT	GG	CC
Suffolk	3.468856947	3.468856947	2	4	3	2	60.33	CT	CC	TT	CT	AA	AA	CT	AG	TT	AA	CC	TT	AA	AA	AG	CC	CC	AG	CC	CC	CT	CT	GG	TT	CC	AG	AA	CT	AG	AA	CC	AA	CT	CT	CC	CC	AA	CT	CC	CT	GG	CC
Polypay	6.674880219	6.674880219	6	13	11	7	282.59	TT	CC	TT	CC	AA	??	CC	GG	CT	CC	TT	CT	AG	AG	GG	CT	CC	GG	CC	CT	CC	CC	GT	TT	CC	AG	AG	CC	GG	GG	AC	AG	CT	TT	CC	CC	AA	CC	CC	CT	GG	AC
Polypay	5.935660507	5.935660507	4	7	7	5	180.53	CT	CC	CT	CT	AA	AA	CT	AG	TT	CC	CC	TT	AG	AG	GG	CT	CC	GG	CT	CC	CC	CC	GT	TT	CC	GG	AA	CC	GG	AG	AC	AG	CT	TT	CC	CC	AA	CT	CT	TT	AG	CC
Polypay	7.559206023	7.559206023	7	14	13	12	429.1	TT	CC	CT	CT	AA	AA	CT	GG	CT	AC	CC	CT	GG	GG	AG	CT	CC	GG	CC	CC	CT	CT	GG	TT	CC	AG	AG	CC	GG	AA	AC	AA	TT	TT	CT	CC	AA	CT	CC	TT	GG	AC
Polypay	7.682409309	7.682409309	7	14	13	11	371.95	CT	CC	TT	CT	AA	AA	CC	AG	CT	AC	CC	TT	AG	GG	GG	CT	CT	GG	CT	CC	CT	CC	GG	CT	CC	GG	AG	CC	GG	AG	CC	AA	CT	TT	CC	CC	AA	TT	CC	TT	AG	AC
Polypay	7.676933607	7.676933607	7	16	15	13	449.96	CC	CC	TT	TT	AA	AA	CT	GG	TT	AA	CC	TT	AG	AG	AG	CT	CC	GG	CT	CC	CT	TT	GG	TT	CC	GG	AA	CC	GG	AG	CC	AG	CT	TT	CT	CT	AA	TT	CC	CT	AG	AA
Polypay	7.51266256	7.51266256	7	14	14	12	442.25	CC	CC	CT	CT	AA	??	CT	GG	CT	AC	CT	TT	AA	AG	AG	TT	CT	AG	CC	CT	CT	CT	GG	TT	CC	AG	AG	CC	GG	AG	CC	AA	TT	TT	CC	CT	AG	CT	CC	TT	GG	AC
Polypay	6.54072553	6.54072553	6	13	11	10	343.82	TT	CC	TT	TT	AA	AA	CT	GG	CC	AA	CT	TT	AG	AG	GG	CT	CC	AG	CC	TT	TT	TT	GG	TT	CC	GG	GG	CC	GG	AG	CC	GG	CC	TT	CT	TT	AA	CT	CC	TT	AG	AC
Polypay	7.504449008	7.504449008	7	13	12	11	418.21	CT	CT	CT	CT	AA	AA	CT	GG	CT	CC	CT	TT	AA	GG	AG	CC	CC	GG	CC	TT	??	CC	GG	TT	CC	AG	AA	CC	GG	AG	CC	AA	CT	TT	CC	CT	AA	TT	CC	CT	AG	CC
Polypay	3.975359343	3.975359343	3	4	3	3	106.59	CT	CC	TT	CT	AA	AA	CT	GG	CT	CC	CC	TT	AG	AA	AG	CT	CC	GG	CC	CC	CT	CC	GT	TT	AC	GG	AG	CT	AG	AA	CC	GG	CC	TT	CC	CC	AG	TT	CC	??	GG	CC
Polypay	7.561943874	7.561943874	7	13	13	12	422.29	TT	CT	TT	CT	AA	AC	CT	GG	CT	AC	CC	TT	GG	GG	AG	CT	CC	GG	CC	CC	CT	CT	GG	TT	CC	AG	AA	CC	GG	AG	CC	AA	CT	TT	TT	CT	AA	TT	CC	TT	AA	AC
Polypay	3.556468172	3.556468172	3	7	6	5	174.18	TT	CC	TT	TT	AA	AC	CT	GG	CT	AC	CC	CT	AG	GG	GG	CC	CC	GG	CC	TT	CC	CT	GG	CT	CC	AG	AG	CC	AG	AG	AC	AG	CC	CT	CT	CC	AA	CT	CC	TT	GG	CC
Polypay	2.746064339		2	5	4	3	102.51	TT	CC	CT	TT	AA	AC	CC	GG	CT	CC	CT	TT	AG	GG	AG	CC	CC	AG	CT	CC	CC	CT	GG	TT	CC	GG	AG	CT	AG	GG	CC	AG	CC	TT	CC	CC	AA	CT	CC	TT	GG	CC
Polypay	7.674195756	7.674195756	7	14	14	12	412.77	CC	CC	CT	CT	AA	AA	CT	GG	CT	AC	CT	TT	AA	GG	AG	CT	CC	AG	CC	CC	CT	TT	GG	CT	AC	AG	AG	CC	AG	AA	CC	AG	CT	CT	CC	CT	AA	TT	CC	TT	AG	CC
Polypay	7.660506502	7.660506502	7	18	18	12	379.2	TT	CC	TT	CT	AA	AA	TT	AG	CT	AC	TT	TT	AA	AG	AG	CT	CC	GG	??	CT	CC	CC	GG	CT	CC	GG	AA	CC	GG	GG	CC	AG	CT	TT	CT	CT	AA	TT	CC	CT	GG	AC
Polypay	5.916495551	5.916495551	5	14	13	9.5	326.13	CT	CC	TT	CT	AA	AC	TT	GG	CC	CC	CT	CT	AG	AG	AG	CT	CC	AG	CC	CT	CC	CT	GT	TT	AC	GG	AG	CT	GG	AG	CC	AG	CC	TT	CT	CC	AA	TT	CT	TT	AG	AC
Polypay	7.611225188	7.611225188	7	13	13	11	439.53	CT	CC	CT	CC	AA	AA	CT	GG	CT	AA	CC	TT	AG	AG	AG	TT	CC	GG	CT	CT	CT	TT	GG	CT	CC	AG	AA	CT	GG	AG	CC	AG	CT	TT	CC	CC	AA	TT	CC	TT	GG	AC
Polypay	6.485968515	6.485968515	6	11	9	7.5	252.65	CT	CC	TT	TT	AA	??	CT	GG	CT	AC	CT	TT	GG	AG	GG	TT	??	GG	CC	TT	CC	CT	GT	CC	CC	GG	GG	CC	GG	AA	CC	AA	CT	TT	CT	CT	AA	TT	CC	CT	AG	CC
Polypay	5.681040383	5.681040383	5	12	12	7	283.95	TT	CC	TT	CT	AA	AA	TT	AG	CC	AC	CT	TT	GG	GG	AG	CT	CC	AG	CC	CC	??	TT	GT	TT	CC	GG	AG	CC	AG	AA	CC	AA	TT	TT	CT	CT	AA	CT	CC	CT	GG	CC
Polypay	7.498973306	7.498973306	7	14	13	11	400.98	TT	CC	TT	CT	AA	CC	TT	AG	CT	AC	CT	CT	GG	AG	GG	CT	CC	GG	CT	CT	CT	CT	TT	CT	CC	GG	AA	CT	GG	AA	AC	AA	CT	TT	CT	TT	AA	CT	CC	CT	AG	AA
Polypay	3.611225188	3.611225188	2	4	4	3	100.24	TT	CC	TT	CT	AA	AC	TT	GG	CT	AC	CT	TT	AG	AG	GG	TT	CT	GG	CC	CC	CC	CT	GG	CT	CC	GG	AA	CC	AG	GG	AC	AA	CC	TT	CC	TT	AA	CC	CC	TT	AG	CC
Polypay	6.688569473	6.688569473	6	9	7	6	258.09	CC	CC	CT	CT	AA	CC	TT	GG	TT	AC	CT	TT	AA	AG	AA	CT	CC	GG	CC	CT	TT	CT	GG	TT	CC	AG	AA	CC	AG	AA	CC	AG	CC	TT	CC	CC	AA	TT	CC	TT	AG	CC
Polypay	6.554414784	6.554414784	6	13	13	11	386.01	TT	CC	TT	CT	AA	AA	TT	GG	TT	AC	CT	TT	AG	GG	AG	CT	CC	GG	??	TT	CC	CT	GG	CT	CC	AG	AG	CC	AG	AG	CC	AA	CT	TT	TT	CC	AA	CT	CT	TT	GG	AC
Polypay	6.877481177	6.877481177	5	10	10	8	289.39	CT	CC	TT	CT	AA	AC	CT	GG	TT	AC	CC	TT	GG	GG	AG	CC	CC	AG	CC	CT	CC	CT	GT	CT	AC	AG	AG	CC	GG	AA	CC	AA	CT	TT	CC	CT	AA	TT	CT	TT	AG	CC
Polypay			5	12	12	7	261.72	CT	CC	TT	TT	AA	AA	TT	GG	CT	AA	CC	TT	AA	AG	AG	CT	CC	GG	CT	TT	CC	CT	GG	TT	CC	GG	AG	CC	GG	AG	CC	AA	CT	TT	CT	CC	AA	TT	CC	TT	GG	CC
Polypay	6.042436687	6.042436687	5	9	9	9	322.05	CT	CC	TT	CT	AA	AA	CT	GG	CT	AA	TT	CT	AA	AG	AG	TT	CC	GG	CC	CC	CC	CT	GG	CT	CC	GG	AG	CC	GG	GG	AC	AA	CT	TT	TT	CT	AA	CT	CC	TT	GG	AC
Polypay	6.932238193	6.932238193	6	13	10	8	323.86	CT	CC	TT	CT	AA	AA	CC	GG	TT	CC	CT	TT	AG	AG	GG	CT	CC	GG	CC	CT	CC	CT	GG	TT	CC	AG	AA	CC	AG	AA	AC	AA	TT	CT	CT	CC	AA	CT	CT	TT	AG	AC
Polypay	7.904175222	7.904175222	7	17	17	13	470.38	TT	CC	TT	TT	AA	AA	CT	GG	CC	AC	CT	CT	AG	AG	AG	CT	CC	GG	CC	TT	??	CT	GT	CT	CC	AG	GG	CC	GG	AG	CC	AA	CT	TT	CC	CT	AA	TT	CT	TT	AG	AC
Polypay	7.876796715	7.876796715	4	7	4	4	157.4	CT	CC	TT	CT	AA	AA	TT	GG	CT	AC	CC	CT	GG	GG	GG	TT	CC	GG	CC	CT	CC	CT	GG	TT	CC	AG	AG	CC	AG	AA	AC	AA	TT	CT	CC	CC	AA	CT	CC	TT	GG	AC
Polypay	6.535249829	6.535249829	6	12	11	10	340.65	TT	CT	CT	CT	AA	AA	CT	GG	CT	AC	CC	CT	AA	GG	AG	CT	CC	GG	CC	TT	CC	TT	GT	TT	CC	GG	AA	CC	AG	AG	CC	AA	CT	TT	CT	CC	AA	TT	CC	TT	AG	AC
Polypay	5.314168378	5.314168378	5	11	9	4	164.2	TT	CC	TT	CT	AA	AC	CT	GG	CT	CC	CT	TT	AG	AG	AA	TT	CC	GG	??	CC	CT	CC	GT	CC	CC	GG	AG	CC	GG	AA	CC	GG	CC	TT	CT	CT	AA	CC	CC	TT	AG	CC
Polypay	7.947980835	7.947980835	7	15	14	11	337.47	TT	CT	CT	TT	AA	AA	CT	GG	TT	AC	CT	TT	AA	AG	AG	CC	CC	GG	CC	CT	CC	CT	GG	TT	CC	GG	AA	CT	GG	AA	CC	AG	CT	CT	CT	CT	AA	TT	CC	TT	AG	AC
Polypay	7.564681725	7.564681725	7	17	16	15	495.32	TT	CT	CT	CT	AA	AA	CC	GG	CT	CC	CT	TT	AG	AG	GG	TT	CC	GG	??	CC	CT	TT	GG	CC	CC	GG	AG	CC	GG	AG	CC	AA	TT	TT	CC	CT	AA	TT	CC	CT	GG	AC
Polypay	5.713894593	5.713894593	5	8	8	8	349.27	CT	CC	TT	CC	AA	AA	CT	GG	TT	AA	CC	CC	AA	AG	AA	CT	CT	AG	CC	CC	CC	CC	GG	CT	CC	GG	AG	CC	GG	GG	AC	AA	CT	TT	CT	CC	AA	CT	CC	TT	GG	CC
Polypay	7.564681725	7.564681725	7	16	12	11	405.06	CT	CT	TT	TT	AA	AC	CT	GG	CT	AA	TT	TT	AA	AG	AG	CC	CT	GG	CC	CT	CT	CT	GG	TT	CC	AG	GG	CC	GG	GG	CC	AA	CT	TT	CT	CC	AG	CT	CC	TT	GG	AC
Polypay	4.700889802	4.700889802	4	9	7	5	190.96	TT	CT	CT	CT	AA	AA	CT	GG	CC	CC	CT	TT	AA	AA	GG	TT	CC	GG	CC	CT	CC	TT	GG	CT	CC	GG	AA	CC	AG	AA	CC	AA	CT	TT	CC	CC	AA	TT	CC	??	AG	AC
Polypay	7.570157426	7.570157426	7	12	12	12	404.6	TT	CC	TT	CT	AA	AA	TT	GG	CC	AC	TT	TT	AG	AG	AA	CT	CC	GG	CC	CT	CC	CT	GG	CT	CC	GG	AG	CC	GG	AA	CC	AA	CT	TT	CC	CT	AA	TT	CT	CT	AG	AC
[truncated: 2 more columns]
